# Supplementary material for: cyclo-Tetra­kis{μ-2,2′-dimethyl-1,1′-[2,2-bis­(bromo­meth­yl)propane-1,3-di­yl]di(1H-benzimidazole)-κ2 N 3:N 3′}tetra­kis­[bromidocopper(I)]
Source: Acta Crystallogr Sect E Struct Rep Online. 2012 Jan 14;68(Pt 2):m153. doi: 10.1107/S160053681200102X (PMC3274886; doi:10.1107/S160053681200102X)
Supplement: Supplementary file 2 [file e-68-0m153-Isup2.hkl]

#
# h,k,l, Fc-squared, Fo-squared, sigma(Fo-squared) and status flag
#
data_I
_shelx_title ' a in P-1'
_shelx_refln_list_code          4
_shelx_F_calc_maximum      346.76
_exptl_crystal_F_000      1240.00
_reflns_d_resolution_high  0.8301
 
loop_
 _symmetry_equiv_pos_as_xyz
 'x, y, z'
 '-x, -y, -z'
 
_cell_length_a    11.5854
_cell_length_b    12.5974
_cell_length_c    15.2728
_cell_angle_alpha  77.746
_cell_angle_beta   84.877
_cell_angle_gamma  89.539
 
_shelx_F_squared_multiplier     1.000
 
loop_
 _refln_index_h
 _refln_index_k
 _refln_index_l
 _refln_F_squared_calc
 _refln_F_squared_meas
 _refln_F_squared_sigma
 _refln_observed_status
   2   0   0     4195.22     1386.22     55.35 o
   3   0   0       52.06       10.67      7.80 o
   4   0   0     2861.74     2166.28     42.84 o
   5   0   0     8041.98     6332.58     79.65 o
   6   0   0       41.67       71.18     17.07 o
   7   0   0     3177.46     2708.77     71.34 o
   8   0   0     1730.90     1743.31     69.05 o
   9   0   0     1269.25     1211.55     60.02 o
  10   0   0    11941.56    11811.76   1938.22 o
  11   0   0      981.09      781.17    100.21 o
  12   0   0       22.48       -7.50     31.31 o
  13   0   0      197.25      218.69    117.37 o
 -13   1   0      525.18      292.45    171.49 o
 -12   1   0       47.28       46.99     35.82 o
 -11   1   0      244.61      115.14     39.45 o
 -10   1   0        5.89       31.16     27.82 o
  -9   1   0      271.71      318.58     78.87 o
  -8   1   0      588.01      749.90     59.98 o
  -7   1   0      197.06       91.32     18.48 o
  -6   1   0      905.80      896.66     59.25 o
  -5   1   0     3140.44     3857.11    114.65 o
  -4   1   0     3019.96     4054.15     95.24 o
  -3   1   0     6347.32     4412.14    146.61 o
   2   1   0     2929.18     2830.06    131.08 o
   3   1   0    10940.57     9442.22    158.39 o
   4   1   0    18889.82    25673.85    426.10 o
   5   1   0     2407.33     2216.59     58.41 o
   6   1   0     1024.55     1641.90     76.82 o
   7   1   0      202.16      245.64     49.96 o
   8   1   0     2063.06     2212.46     62.08 o
   9   1   0       23.47       53.19     18.36 o
  10   1   0      800.45      797.97    129.07 o
  11   1   0      221.26       95.74     31.71 o
  12   1   0      913.52      617.78    127.09 o
  13   1   0      290.22      118.86     86.24 o
 -13   2   0        5.35       11.86     21.62 o
 -12   2   0        1.22       35.21     59.18 o
 -11   2   0       15.20       38.11     24.67 o
 -10   2   0       21.26       37.42     20.65 o
  -9   2   0     2244.93     2630.58     85.89 o
  -8   2   0      594.40      481.21     74.98 o
  -7   2   0    11073.23    10376.21    505.98 o
  -6   2   0    27274.02    26604.34   1295.44 o
  -5   2   0     5854.88     7814.50    211.57 o
  -4   2   0    30253.19    29544.90    529.32 o
  -3   2   0    20161.98    22554.06    308.88 o
  -2   2   0     1011.52      150.87     32.24 o
  -1   2   0     3111.35     2363.43     84.88 o
   0   2   0     1301.14      260.32     58.56 o
   1   2   0      517.13      853.23     33.70 o
   2   2   0     1177.44      394.69     80.28 o
   3   2   0    41464.47    40186.21    392.71 o
   4   2   0    70193.75    70919.04    902.92 o
   5   2   0       28.27       12.49     18.55 o
   6   2   0      361.98      498.32     92.25 o
   7   2   0      749.50      938.37     49.25 o
   8   2   0     6653.60     7277.57    196.07 o
   9   2   0     1891.10     2002.06     69.98 o
  10   2   0     2050.10     2299.13    110.02 o
  11   2   0     3513.24     3108.90    143.01 o
  12   2   0      222.33       57.03     27.75 o
  13   2   0      836.69      763.18    327.78 o
 -12   3   0       77.70       79.20     44.36 o
 -11   3   0       38.75       12.74     11.52 o
 -10   3   0      454.68      331.32     59.14 o
  -9   3   0       44.61       57.17     15.41 o
  -8   3   0      307.00      328.16     45.52 o
  -7   3   0     1319.95     1480.66     39.92 o
  -6   3   0     1300.74     1645.11     48.85 o
  -5   3   0     6618.41     6785.54    269.77 o
  -4   3   0       38.37       25.97     14.55 o
  -3   3   0     2234.85     2962.41     74.96 o
  -2   3   0     4354.72     5870.40    156.11 o
  -1   3   0     9054.80     7646.93     95.85 o
   0   3   0     3603.97     4085.00    100.32 o
   1   3   0     3069.24      796.65     44.30 o
   2   3   0     5592.30     5180.79    239.14 o
   3   3   0     8796.30     7471.88    132.20 o
   4   3   0     5773.15     7036.86    135.93 o
   5   3   0      903.40      617.42    107.28 o
   6   3   0     3111.56     2780.47    109.10 o
   7   3   0      315.53      362.05     62.15 o
   8   3   0     4139.04     4282.21    134.99 o
   9   3   0      203.02      191.44     35.36 o
  10   3   0     3484.74     3581.34    154.09 o
  11   3   0        2.30       21.15     43.86 o
  12   3   0       17.81       33.48     61.16 o
  13   3   0        5.83        7.29     21.50 o
 -12   4   0      334.53      234.63    100.69 o
 -11   4   0      731.36      780.69    144.75 o
 -10   4   0     4296.51     5382.98    257.52 o
  -9   4   0     6939.90     7677.43    209.49 o
  -8   4   0        5.55       27.68     17.56 o
  -7   4   0       26.11       25.22     18.60 o
  -6   4   0     2995.55     2936.26    123.41 o
  -5   4   0     4696.93     4284.65    118.58 o
  -4   4   0     6435.92     6039.82    179.86 o
  -3   4   0     7329.06     6526.53    161.48 o
  -2   4   0    12087.19    16466.47    336.56 o
  -1   4   0    31291.20    37279.65    927.44 o
   0   4   0    32214.92    28892.35    286.12 o
   1   4   0    47116.72    52279.21    477.21 o
   2   4   0    34628.99    33187.29    644.82 o
   3   4   0     4070.54     3888.96    135.60 o
   4   4   0     6650.54     5602.62    202.41 o
   5   4   0     1428.40     2478.24    112.24 o
   6   4   0     4633.48     5071.91    140.91 o
   7   4   0     9951.87     9403.05    229.37 o
   8   4   0       40.65       35.43     19.53 o
   9   4   0      253.29      203.55     47.21 o
  10   4   0        0.34       27.63     22.43 o
  11   4   0     2625.29     2350.95    344.71 o
  12   4   0     1284.39     1646.21    185.95 o
  13   4   0       75.77       13.84     32.12 o
 -11   5   0      815.42      482.66    108.60 o
 -10   5   0     1343.98     1167.50     72.79 o
  -9   5   0      270.12      355.61     68.32 o
  -8   5   0     1681.51     1746.93    150.26 o
  -7   5   0      506.57      521.58     60.90 o
  -6   5   0      567.47      622.40    109.63 o
  -5   5   0    19366.51    19593.33    447.87 o
  -4   5   0      213.54       22.57     27.00 o
  -3   5   0    10006.54    11828.05    157.69 o
  -2   5   0     5418.71     7154.45    139.52 o
  -1   5   0       47.67       40.00     30.31 o
   0   5   0      269.85      331.80     59.61 o
   1   5   0      133.53      906.43    151.86 o
   2   5   0    11648.94    11284.12    200.41 o
   3   5   0     5284.42     4314.03    364.73 o
   4   5   0     6664.50     8777.90    190.93 o
   5   5   0    11490.47    12279.08    259.30 o
   6   5   0     3577.55     3469.55    109.59 o
   7   5   0     3454.45     3416.75    108.89 o
   8   5   0     5318.16     4675.93    210.75 o
   9   5   0      175.49      142.25     43.19 o
  10   5   0     1052.42     1304.59    373.13 o
  11   5   0       36.88       78.33     76.48 o
  12   5   0        7.39       52.51     33.36 o
  13   5   0       26.23       75.37     72.15 o
 -11   6   0      375.70      339.40    136.15 o
 -10   6   0      602.83      733.49    172.30 o
  -9   6   0       37.52       21.37     18.15 o
  -8   6   0     2583.69     2375.49     63.85 o
  -7   6   0    10393.55    11885.26    211.72 o
  -6   6   0      694.71      727.68     65.39 o
  -5   6   0     5198.21     4790.56    191.61 o
  -4   6   0      244.27      172.27     36.47 o
  -3   6   0     1329.38     2084.95     71.20 o
  -2   6   0      250.13      429.49     76.12 o
  -1   6   0    10808.40    10853.55    164.03 o
   0   6   0     4435.54     3554.15    139.87 o
   1   6   0       25.81       43.43     39.05 o
   2   6   0     1079.70     1030.46    123.53 o
   3   6   0    16888.86    16143.30    307.75 o
   4   6   0       89.79      268.20     62.46 o
   5   6   0    17903.03    17900.36    517.83 o
   6   6   0     7933.84     8131.57    191.27 o
   7   6   0        2.17       30.09     29.88 o
   8   6   0      105.21       45.95     22.86 o
   9   6   0      796.75      827.55    138.13 o
  10   6   0     3229.96     3148.97    387.34 o
  11   6   0      889.07      937.39    366.58 o
  12   6   0      427.22      567.72    288.62 o
 -10   7   0       60.63       55.11     29.28 o
  -9   7   0      302.92      488.87     77.53 o
  -8   7   0      245.05      335.85     64.28 o
  -7   7   0     2167.52     2362.78    121.00 o
  -6   7   0      842.12     1016.29     80.27 o
  -5   7   0     2525.56     2483.02     75.05 o
  -4   7   0    11604.35    11552.10    418.78 o
  -3   7   0     2554.38     2417.76    100.99 o
  -2   7   0       28.28       44.03     21.67 o
  -1   7   0    13229.28    14373.17    294.67 o
   0   7   0     2266.59     1877.93     74.89 o
   1   7   0      774.29      702.23    142.47 o
   2   7   0    14476.97    15787.88    608.00 o
   3   7   0     2026.14     1432.62     98.04 o
   4   7   0      908.10      982.26    187.11 o
   5   7   0     4373.59     4606.20    161.48 o
   6   7   0      372.27      455.00     62.47 o
   7   7   0      145.54      233.39     74.75 o
   8   7   0      200.13      198.80     93.41 o
   9   7   0      222.31      163.34     60.29 o
  10   7   0      914.89     1040.06    334.83 o
  11   7   0       41.52       60.66     48.68 o
  12   7   0       15.31        9.14     60.17 o
  -9   8   0      199.91      304.73     70.24 o
  -8   8   0      673.26      423.76     83.25 o
  -7   8   0     2248.46     2319.66    182.19 o
  -6   8   0       46.21       39.95     25.37 o
  -5   8   0      156.82      198.53     57.39 o
  -4   8   0      690.53      758.40    123.83 o
  -3   8   0     1745.37     1840.80    210.16 o
  -2   8   0      707.48      815.84    115.64 o
  -1   8   0     2248.50     2921.19    142.70 o
   0   8   0    11546.08    12257.84    387.94 o
   1   8   0     3238.78     3327.35    135.82 o
   2   8   0      811.78     1045.63    166.86 o
   3   8   0    23976.98    25064.64    451.15 o
   4   8   0      743.23      952.51     92.11 o
   5   8   0       45.68       76.86     36.41 o
   6   8   0       32.10       70.42     73.88 o
   7   8   0       72.26      127.14     47.07 o
   8   8   0     5034.02     4791.10    330.25 o
   9   8   0      318.81      403.03    212.88 o
  10   8   0      279.64      188.54    123.55 o
  11   8   0       81.46       59.06     68.20 o
  -9   9   0       11.37       66.13     30.36 o
  -8   9   0      134.49      161.50     44.80 o
  -7   9   0      316.57      237.82     75.67 o
  -6   9   0      440.35      635.16    146.34 o
  -5   9   0     2497.60     2650.27    169.34 o
  -4   9   0     7771.46     8274.16    324.21 o
  -3   9   0     7747.57     7806.46    228.59 o
  -2   9   0      564.67      489.14    105.08 o
  -1   9   0     2823.46     2855.06    109.80 o
   0   9   0     3996.84     3575.71    135.10 o
   1   9   0      195.11      225.11     58.67 o
   2   9   0      614.98      449.81     75.42 o
   3   9   0       90.51       46.63     90.75 o
   4   9   0        5.30       34.10     55.23 o
   5   9   0       26.60       59.55     62.64 o
   6   9   0     2406.75     3114.01    575.01 o
   7   9   0     1709.16     1903.32    630.24 o
   8   9   0      175.67      213.25    123.92 o
   9   9   0      290.09      134.55    105.27 o
  10   9   0      199.51       35.46     60.79 o
  -8  10   0      220.27      225.71     73.35 o
  -7  10   0       98.67      199.32     51.24 o
  -6  10   0      808.08      565.82     89.40 o
  -5  10   0     1078.82     1310.42    275.83 o
  -4  10   0      896.09      720.78    110.01 o
  -3  10   0    11284.90    11647.95    474.53 o
  -2  10   0      749.16      668.90    183.15 o
  -1  10   0     1484.26     1772.36    312.34 o
   0  10   0     1558.05     1367.57    214.67 o
   1  10   0      446.97      468.80     92.49 o
   2  10   0      372.10      364.73    112.19 o
   3  10   0       55.40      177.54     69.44 o
   4  10   0     5279.38     4914.41    249.58 o
   5  10   0      104.60      227.34     75.61 o
   6  10   0      369.20      511.63    162.72 o
   7  10   0     1789.52     1968.18    540.29 o
   8  10   0      142.21      121.95     71.91 o
   9  10   0      696.62      498.16    240.19 o
  10  10   0       15.40       64.12     59.06 o
  -8  11   0      675.37      726.36    188.66 o
  -7  11   0      560.51      681.05    139.06 o
  -6  11   0       28.23       51.89     21.29 o
  -5  11   0        3.29       65.37     49.39 o
  -4  11   0     3414.66     3328.76    342.67 o
  -3  11   0      277.67      196.95     59.44 o
  -2  11   0     1588.62     1827.71    440.28 o
  -1  11   0      332.19      226.59     77.71 o
   0  11   0    10852.83    11987.02    377.70 o
   1  11   0     3719.37     3787.98    399.44 o
   3  11   0        7.78       92.54     71.91 o
   4  11   0      445.01      547.09    176.93 o
   5  11   0      586.96      730.81    299.24 o
   6  11   0      133.90      271.32    160.12 o
   7  11   0     1127.80     1005.47    393.76 o
   8  11   0        0.49       70.18     80.93 o
   9  11   0       38.12      110.70    100.69 o
  -7  12   0      295.05      286.99    114.16 o
  -6  12   0     2582.09     2330.85    119.27 o
  -5  12   0       32.50        0.86     52.76 o
  -4  12   0      389.43      254.76    108.23 o
  -3  12   0        7.43      117.37     51.15 o
  -2  12   0      670.92      712.90    177.54 o
  -1  12   0       52.43      100.08     77.96 o
   0  12   0      258.16      197.31     91.55 o
   1  12   0     1894.39     2278.30    409.58 o
   2  12   0      489.93      539.92    206.83 o
   3  12   0      823.48      877.84    208.56 o
   4  12   0     3384.52     2706.66    451.34 o
   5  12   0      459.37      454.80    135.29 o
   6  12   0      836.14      804.57    291.09 o
   7  12   0       27.95       37.81     49.54 o
   8  12   0       89.28      130.97    109.84 o
  -6  13   0       26.16       74.09     42.34 o
  -5  13   0      725.75      626.41    157.78 o
  -4  13   0     2236.98     2680.22    416.74 o
  -3  13   0       41.22       46.70     38.18 o
  -2  13   0     3540.78     3907.95    191.51 o
  -1  13   0      733.74      592.56    210.41 o
   0  13   0      519.43      782.08    267.98 o
   1  13   0       23.86      103.17     74.13 o
   2  13   0      108.25      187.92    102.30 o
   3  13   0      475.20      858.19    250.56 o
   4  13   0        3.38       40.40     50.78 o
   5  13   0      342.02      234.75    134.92 o
   6  13   0       67.99      210.53    138.75 o
  -4  14   0      576.61      332.23    198.30 o
  -3  14   0       63.47      126.39     59.55 o
  -2  14   0     1338.19      974.33    482.35 o
   0  14   0     1344.48      669.78    300.85 o
   1  14   0       85.69      192.37     93.78 o
   2  14   0      179.79       40.40     46.08 o
   3  14   0      101.96      138.63    114.78 o
   4  14   0      174.72      129.48     91.55 o
  -3 -14   1       53.12       87.23     86.36 o
  -2 -14   1        4.74       80.06     95.26 o
  -1 -14   1      302.54      271.07    108.60 o
   0 -14   1      738.76      499.52    105.51 o
   1 -14   1      309.05      188.17    102.67 o
   2 -14   1      159.50      114.66     74.50 o
   3 -14   1      225.52       46.83     37.19 o
   4 -14   1     2125.26     1362.90    442.93 o
  -6 -13   1      124.67       44.11     54.12 o
  -5 -13   1       28.48      113.30     79.81 o
  -4 -13   1      509.79      465.42    170.38 o
  -3 -13   1     2171.19     2479.44    487.66 o
  -2 -13   1     1176.78     1693.78    580.20 o
  -1 -13   1       94.07      150.36     86.24 o
   0 -13   1      222.90       92.79     62.76 o
   1 -13   1      288.31      405.75    115.77 o
   2 -13   1       62.53       55.72     43.49 o
   3 -13   1      359.42      398.83    150.36 o
   4 -13   1      490.28      511.38    185.08 o
   5 -13   1      238.37      111.20     62.27 o
  -7 -12   1       65.56       95.38     97.36 o
  -6 -12   1      126.10      198.42    135.91 o
  -5 -12   1      435.97      300.85    109.96 o
  -4 -12   1     1229.38      871.66    166.92 o
  -3 -12   1      604.96      374.12    147.15 o
  -2 -12   1      404.37      508.66    193.24 o
  -1 -12   1      195.00       98.47     73.76 o
   0 -12   1      516.05      255.38     94.02 o
   1 -12   1     2781.39     2596.32    374.86 o
   2 -12   1      776.90      720.19    221.16 o
   3 -12   1       49.07       49.54     65.73 o
   4 -12   1     2063.51     2083.09    149.37 o
   5 -12   1      330.92      236.97    171.74 o
   6 -12   1        2.16       20.14     31.88 o
   7 -12   1      214.53       77.96     39.05 o
  -8 -11   1       75.48      133.68     82.16 o
  -7 -11   1      777.34      925.65    177.30 o
  -6 -11   1      796.18     1360.43    414.39 o
  -5 -11   1       72.56      140.23     67.21 o
  -4 -11   1      888.71      991.13    231.66 o
  -3 -11   1      941.00     1280.37    279.35 o
  -2 -11   1     1161.11     1138.53    252.05 o
  -1 -11   1     4478.26     4688.68    427.98 o
   0 -11   1      101.56       35.09     52.39 o
   1 -11   1     2602.06     2990.08    373.62 o
   2 -11   1     2630.76     2600.28    354.84 o
   3 -11   1       79.28       90.44     62.89 o
   4 -11   1      166.78      228.82     81.05 o
   5 -11   1      750.82      638.97    175.57 o
   6 -11   1       42.81       66.77     36.84 o
   7 -11   1       56.05      103.41     56.09 o
   8 -11   1     1769.45     2189.59    130.72 o
  -9 -10   1      431.16      498.41    184.83 o
  -8 -10   1     1711.23     1635.21    471.60 o
  -7 -10   1       20.62      139.74     76.11 o
  -6 -10   1       62.67      115.77     72.65 o
  -5 -10   1     1830.58     1793.36    337.17 o
  -4 -10   1      832.93     1043.15    199.66 o
  -3 -10   1     1534.97     2004.88    519.04 o
  -2 -10   1     3044.57     3576.59    449.48 o
  -1 -10   1      600.91      552.15     91.92 o
   0 -10   1     2326.65     1875.78    215.85 o
   1 -10   1     1434.87     1416.85    317.10 o
   2 -10   1      966.00      989.73    157.19 o
   3 -10   1     1874.71     1543.45    319.88 o
   4 -10   1       13.12       16.61     25.15 o
   5 -10   1     3295.70     3027.24    538.07 o
   6 -10   1      754.19      588.55    290.04 o
   7 -10   1       35.81       -4.56     19.91 o
   8 -10   1      250.62      229.78     80.66 o
 -10  -9   1     1236.74      963.09    465.17 o
  -9  -9   1       37.50      -17.30     78.21 o
  -8  -9   1     1838.53     1701.19    556.73 o
  -7  -9   1      435.17      439.10    167.17 o
  -6  -9   1     1251.79     1785.08    574.27 o
  -5  -9   1      175.68      146.04    100.82 o
  -4  -9   1     2719.17     2709.62    414.15 o
  -3  -9   1     2897.71     3545.33    602.81 o
  -2  -9   1     1303.91     1383.33    121.80 o
  -1  -9   1    10593.92    10649.98    356.16 o
   0  -9   1      695.11      575.59    145.13 o
   1  -9   1     1269.20     1270.04    214.65 o
   2  -9   1     1165.74     1017.43    164.28 o
   3  -9   1     1838.79     1777.91    253.36 o
   4  -9   1     3928.20     4303.54    309.75 o
   5  -9   1       10.31       47.07     72.65 o
   6  -9   1     1245.99     1075.58    140.03 o
   7  -9   1     3137.25     2934.02    235.85 o
   8  -9   1      455.06      525.46    106.84 o
   9  -9   1     2056.91     2915.09    147.03 o
 -11  -8   1      232.23      224.00    131.83 o
 -10  -8   1       11.18      -13.71     76.85 o
  -9  -8   1      362.96      266.13     89.20 o
  -8  -8   1     1173.89     1312.99    428.11 o
  -7  -8   1     2711.62     2052.57    618.25 o
  -6  -8   1      778.73      988.91    347.55 o
  -5  -8   1      455.73      450.10    138.01 o
  -4  -8   1      989.35      857.43    158.37 o
  -3  -8   1       29.04       46.02     35.24 o
  -2  -8   1        3.40       18.87     40.71 o
  -1  -8   1     2503.29     2793.39    109.34 o
   0  -8   1     3000.40     2996.28    110.35 o
   1  -8   1      652.49      678.88     96.80 o
   2  -8   1     6682.61     6814.52    242.62 o
   3  -8   1     7213.59     7266.01    241.11 o
   4  -8   1      331.70      267.52     65.22 o
   5  -8   1     1841.80     2062.75    143.81 o
   6  -8   1       10.93       22.40     16.02 o
   7  -8   1       10.61       34.05     23.46 o
   8  -8   1     1305.96     1050.55    112.58 o
   9  -8   1       21.45       16.46     25.51 o
  10  -8   1       70.15      170.25    106.38 o
 -11  -7   1      201.34       65.48     67.09 o
 -10  -7   1     2494.99     2365.28    276.14 o
  -9  -7   1     1245.63     1453.96    185.70 o
  -8  -7   1      183.09      126.52     53.75 o
  -7  -7   1        2.93      114.16     95.01 o
  -6  -7   1     2191.30     2520.05    132.43 o
  -5  -7   1     2901.94     2549.99    130.37 o
  -4  -7   1     1338.92     1569.03    231.69 o
  -3  -7   1      940.03      792.86    186.60 o
  -2  -7   1     2583.70     2571.12    112.76 o
  -1  -7   1     2624.93     2084.97    114.13 o
   0  -7   1    18484.55    20198.16    408.32 o
   1  -7   1    18632.40    18102.53    554.56 o
   2  -7   1      726.83      819.93    193.59 o
   3  -7   1     9822.17     9663.37    300.64 o
   4  -7   1     1282.06     1163.35     91.95 o
   5  -7   1      210.38      231.22     56.00 o
   6  -7   1     1722.72     1466.01     77.04 o
   7  -7   1     2252.38     2512.97    119.26 o
   8  -7   1     2987.62     3280.80    127.93 o
   9  -7   1      198.79      261.00     55.45 o
  10  -7   1     1052.53      748.48    270.21 o
  11  -7   1      749.24      759.97    253.90 o
 -12  -6   1      572.31      719.20    248.34 o
 -11  -6   1      504.60      451.21    217.82 o
 -10  -6   1      330.89      189.53     85.87 o
  -9  -6   1      963.08      830.39    390.05 o
  -8  -6   1       74.61      107.37     75.00 o
  -7  -6   1      960.97     1045.54    149.33 o
  -6  -6   1     4126.60     4272.90    139.19 o
  -5  -6   1       16.29       71.06     39.10 o
  -4  -6   1    10483.02    12334.17    313.27 o
  -3  -6   1     2137.88     2290.33    181.62 o
  -2  -6   1      828.81      506.71     91.64 o
  -1  -6   1      829.11      819.73     66.66 o
   0  -6   1    14372.79    13888.49    208.77 o
   1  -6   1     8038.60     8461.98    182.92 o
   2  -6   1       29.86       70.13     27.83 o
   3  -6   1      809.06     1069.03     65.59 o
   4  -6   1    11641.50    11540.78    262.83 o
   5  -6   1     1380.20     1311.41    109.71 o
   6  -6   1     1592.44     1610.83     73.35 o
   7  -6   1     6120.76     5733.37    301.74 o
   8  -6   1      405.81      361.30     77.74 o
   9  -6   1      495.67      385.45     63.71 o
  10  -6   1     1505.34     2012.53    149.58 o
  11  -6   1     1567.36     1423.57    288.86 o
 -12  -5   1       19.35       43.12     46.46 o
 -11  -5   1      465.49      669.41    212.39 o
 -10  -5   1     1236.96     1167.07    124.17 o
  -9  -5   1      859.79      587.78    194.47 o
  -8  -5   1      846.72      567.94     90.91 o
  -7  -5   1      489.96      508.87     78.38 o
  -6  -5   1    23926.25    24114.04    513.03 o
  -5  -5   1      438.39      526.19     93.94 o
  -4  -5   1     1712.55     1937.29     83.92 o
  -3  -5   1     3831.58     3914.41    153.25 o
  -2  -5   1     3447.64     4392.85    134.89 o
  -1  -5   1    11816.45     9832.14    180.52 o
   0  -5   1    15749.74    18861.68    302.64 o
   1  -5   1     7389.25     5053.43    151.13 o
   2  -5   1      163.78      405.10     80.39 o
   3  -5   1      734.44      410.31    101.68 o
   4  -5   1     9164.38     7775.01    178.01 o
   5  -5   1      928.01      861.49    100.30 o
   6  -5   1      298.19      432.29     86.23 o
   7  -5   1        9.89       17.93     21.88 o
   8  -5   1       48.09       31.36     22.06 o
   9  -5   1     1480.04     1603.26     94.02 o
  10  -5   1     2015.75     1943.83     88.08 o
  11  -5   1     2254.42     3170.47    196.69 o
  12  -5   1      129.87      143.07     60.54 o
 -13  -4   1     1007.22      909.71    438.49 o
 -12  -4   1       99.24       90.93     81.42 o
 -11  -4   1     1039.80     1268.02    396.85 o
 -10  -4   1      295.95      137.15     47.25 o
  -9  -4   1     1516.59     1552.48     87.80 o
  -8  -4   1     2502.12     2539.68    102.26 o
  -7  -4   1       68.81       58.95     27.01 o
  -6  -4   1     5772.19     5219.13    151.13 o
  -5  -4   1       75.89      101.57     26.18 o
  -4  -4   1     1224.97     1026.83     75.45 o
  -3  -4   1     2561.67     1923.78     78.74 o
  -2  -4   1     5368.77     7156.12    396.91 o
  -1  -4   1     1864.36     1408.49     96.62 o
   0  -4   1      802.31      218.28     52.18 o
   1  -4   1     6465.93     6845.73    163.91 o
   2  -4   1    19649.22    18163.64    669.65 o
   3  -4   1      143.81      432.56    114.51 o
   4  -4   1    40581.44    36893.71   1654.36 o
   5  -4   1     3160.69     3631.35    165.08 o
   6  -4   1      483.41      560.91     95.16 o
   7  -4   1      276.39      490.75     80.86 o
   8  -4   1     4132.52     4190.47    138.92 o
   9  -4   1      937.09     1175.80     66.25 o
  10  -4   1      604.27      747.82     96.18 o
  11  -4   1       16.80       19.52     34.84 o
  12  -4   1      210.90       98.84     55.47 o
 -13  -3   1      165.33      307.64    165.93 o
 -12  -3   1     1500.25     1502.89    125.28 o
 -11  -3   1      351.89      142.95     34.47 o
 -10  -3   1      814.44     1050.83    218.45 o
  -9  -3   1      711.96      481.12     74.19 o
  -8  -3   1       53.51       76.07     19.71 o
  -7  -3   1      729.45      849.62    127.50 o
  -6  -3   1     5171.93     5164.68    110.99 o
  -5  -3   1      675.09      680.64     53.52 o
  -4  -3   1    11668.18    14748.39    218.70 o
  -3  -3   1      209.49      110.51     24.52 o
  -2  -3   1    10948.36    11239.52    163.52 o
  -1  -3   1     7952.09     6844.52    156.09 o
   0  -3   1    25018.77    29149.88    878.33 o
   1  -3   1    18800.44    16781.51    191.53 o
   2  -3   1    28225.59    29919.43    483.95 o
   3  -3   1     4294.75     2590.61     91.29 o
   4  -3   1    20159.12    20181.00    442.93 o
   5  -3   1    14388.70    13201.42    237.59 o
   6  -3   1      763.41      882.73     41.60 o
   7  -3   1     2512.41     2574.32     86.05 o
   8  -3   1        1.21       18.72     10.45 o
   9  -3   1      919.85      969.92     68.31 o
  10  -3   1       10.57       24.75     20.22 o
  11  -3   1      267.82      338.08     73.86 o
  12  -3   1      608.24      464.43    256.12 o
  13  -3   1      127.50       40.03     44.73 o
 -13  -2   1      164.68      188.66     99.83 o
 -12  -2   1      210.27      120.22     75.49 o
 -11  -2   1      241.44      133.16     28.09 o
 -10  -2   1     2046.26     2238.68     83.54 o
  -9  -2   1     1472.32     1432.13     69.20 o
  -8  -2   1       72.55       55.32     19.37 o
  -7  -2   1      975.89     1048.66     49.50 o
  -6  -2   1     3214.10     2905.45     88.24 o
  -5  -2   1    12432.81    11332.40    129.90 o
  -4  -2   1     3049.35     2893.32     75.00 o
  -3  -2   1     5024.96     3531.23     81.58 o
  -2  -2   1    61240.00    73780.59   1332.88 o
  -1  -2   1     3165.91     4770.27    290.66 o
   0  -2   1    29527.73    27703.96    258.21 o
   1  -2   1     9334.68    10541.53    128.80 o
   2  -2   1       59.17      734.79     47.47 o
   3  -2   1      482.14      384.51     55.59 o
   4  -2   1    25757.36    21863.09    295.69 o
   5  -2   1     8963.05     7995.34    108.50 o
   6  -2   1     2956.13     3029.62     78.25 o
   7  -2   1     6108.79     6227.15    179.60 o
   8  -2   1    22863.79    23527.30    462.64 o
   9  -2   1     2622.76     2583.35     88.24 o
  10  -2   1     1209.83     1246.31     70.29 o
  11  -2   1      751.87      749.53     75.33 o
  12  -2   1       38.49       31.88     53.25 o
  13  -2   1     1104.99      995.46    332.85 o
 -13  -1   1      206.34      241.05     79.94 o
 -12  -1   1        3.43       35.01     40.90 o
 -11  -1   1     1089.35      658.07    102.59 o
 -10  -1   1     2827.02     2784.81    215.57 o
  -9  -1   1     1111.09     1174.36     93.49 o
  -8  -1   1      590.03      645.20     86.02 o
  -7  -1   1      841.51      919.47     89.31 o
  -6  -1   1     6064.64     5494.93    123.84 o
  -5  -1   1      602.49      896.97     36.51 o
  -4  -1   1      214.03       23.27     15.42 o
  -3  -1   1     2253.50     2365.72     53.62 o
  -2  -1   1     3911.46     6191.23     93.33 o
   2  -1   1     7359.58     5985.70    141.81 o
   3  -1   1     2623.61     5639.52    118.41 o
   4  -1   1     5890.55     4374.18    240.43 o
   5  -1   1      366.67      274.92     28.90 o
   6  -1   1     4044.20     2784.40     95.35 o
   7  -1   1        7.28       19.07     14.15 o
   8  -1   1      267.10      296.02     56.69 o
   9  -1   1      404.79      345.51     48.90 o
  10  -1   1      343.85      260.99     52.11 o
  11  -1   1      186.60      251.58     41.36 o
  12  -1   1     2395.56     2443.37    166.30 o
  13  -1   1      471.31      604.29    268.97 o
 -13   0   1       19.72       72.28     43.61 o
 -12   0   1     1330.13     1176.62    269.78 o
 -11   0   1     4298.58     4332.27    217.43 o
 -10   0   1     1958.40     1951.03    108.89 o
  -9   0   1      783.62      702.18     56.78 o
  -8   0   1      889.22      886.88     58.96 o
  -7   0   1     9043.24     8966.94    143.58 o
  -6   0   1    24417.77    23198.43    246.68 o
  -5   0   1     2174.52     1237.78     45.14 o
  -4   0   1      424.99      345.86     18.91 o
  -3   0   1      800.81      269.26     20.40 o
  -2   0   1     9379.49    12472.69    263.15 o
   2   0   1    13006.67    20214.73    260.45 o
   3   0   1    30154.41    28908.20    255.24 o
   4   0   1    38627.23    35302.72    438.47 o
   5   0   1     8945.27     7357.10    107.21 o
   6   0   1     4779.21     4451.83    125.29 o
   7   0   1        6.70       22.49     19.92 o
   8   0   1      777.75      766.60     46.13 o
   9   0   1       87.18       81.77     30.19 o
  10   0   1     1479.14     1320.89    172.02 o
  11   0   1     1379.81     1596.73    158.87 o
  12   0   1      759.38      439.08    133.25 o
  13   0   1      142.25      141.47     67.95 o
 -13   1   1      160.29      183.85    100.94 o
 -12   1   1       22.54       62.10     33.38 o
 -11   1   1      275.93      371.72     55.17 o
 -10   1   1      256.67      230.04     52.84 o
  -9   1   1       15.41       23.20     15.07 o
  -8   1   1     2281.34     2197.49     57.15 o
  -7   1   1     4472.96     5163.76    106.78 o
  -6   1   1      583.69      357.87     45.94 o
  -5   1   1     5153.77     4850.74    132.39 o
  -4   1   1     1085.46      468.13     21.61 o
  -3   1   1     5668.71     6511.23    160.70 o
  -2   1   1     2988.61     1348.94     39.90 o
   2   1   1    20891.67    23394.12    214.64 o
   3   1   1    11789.37    15725.31    168.88 o
   4   1   1     7141.06     5620.34    104.54 o
   5   1   1     5157.71     3979.70     90.02 o
   6   1   1     2907.69     2046.91     74.15 o
   7   1   1       30.19       25.27     14.69 o
   8   1   1     2573.35     2781.66     84.60 o
   9   1   1       24.39       64.17     27.38 o
  10   1   1       86.07       22.65     16.99 o
  11   1   1      261.05      221.55     49.64 o
  12   1   1      520.39      269.56     65.00 o
  13   1   1       50.80       53.00     62.15 o
 -12   2   1      812.85      689.05    169.14 o
 -11   2   1      538.06      465.55     91.01 o
 -10   2   1     3946.08     4705.26    103.06 o
  -9   2   1      878.81      961.68     60.28 o
  -8   2   1      412.24      358.57     65.28 o
  -7   2   1        8.72       52.73     16.24 o
  -6   2   1    10372.47     9330.82    338.22 o
  -5   2   1     3049.04     1998.55     55.53 o
  -4   2   1    16354.97    17339.78    225.90 o
  -2   2   1     3881.02     4156.09     74.05 o
  -1   2   1    28322.32    24475.91    292.45 o
   0   2   1      272.86     1170.29     38.92 o
   1   2   1      137.81      288.57     37.43 o
   2   2   1      117.46      124.69     26.18 o
   3   2   1     3279.51     2972.66     82.29 o
   4   2   1    49854.16    50478.41    829.28 o
   5   2   1       11.97       81.96     18.19 o
   6   2   1     1468.13     1802.44     84.41 o
   7   2   1    24657.41    25347.39    386.16 o
   8   2   1     4888.02     5409.93    150.56 o
   9   2   1     3657.54     4178.05    149.82 o
  10   2   1     2086.13     1949.77    114.91 o
  11   2   1       27.57       23.95     18.61 o
  12   2   1       28.54       85.53     28.70 o
  13   2   1     1008.37      658.66    396.36 o
 -12   3   1      216.08      240.51     97.23 o
 -11   3   1     1909.73     1420.88    197.04 o
 -10   3   1       59.84       72.84     19.10 o
  -9   3   1      124.31       68.11     18.91 o
  -8   3   1      720.67      749.53     52.59 o
  -7   3   1     2704.47     3053.63    112.05 o
  -6   3   1      102.24       95.75     20.34 o
  -5   3   1       56.57      251.63     37.30 o
  -4   3   1      868.16      278.60     26.77 o
  -3   3   1    15028.20    17527.89    243.03 o
  -2   3   1      509.22       24.51     11.43 o
  -1   3   1    10870.01    13613.44    140.22 o
   0   3   1     4514.46     4237.23     97.66 o
   1   3   1    11897.78    18177.15    294.92 o
   2   3   1     8396.36     9760.64    135.47 o
   3   3   1    12571.94    16181.54    188.09 o
   4   3   1      455.36      949.28     55.85 o
   5   3   1      957.40     1468.31     70.49 o
   6   3   1     7696.13     6737.94    179.18 o
   7   3   1     3392.27     3564.04    129.58 o
   8   3   1      437.82      341.38     54.58 o
   9   3   1     1808.14     1790.54     77.96 o
  10   3   1      807.33      858.79     86.10 o
  11   3   1      448.62      342.99     99.77 o
  12   3   1     1976.02     1436.29    246.98 o
  13   3   1       94.84      174.08     64.74 o
 -12   4   1       11.91       66.35     35.46 o
 -11   4   1      586.89      332.08    108.65 o
 -10   4   1     7280.53     9014.10    416.63 o
  -9   4   1     2132.23     2512.25     76.40 o
  -8   4   1      441.33      597.61     71.93 o
  -7   4   1      914.57     1112.67     39.37 o
  -6   4   1      203.07      207.92     43.54 o
  -5   4   1     7132.19     5259.30    201.51 o
  -4   4   1     2245.28     3044.75    127.59 o
  -3   4   1    32848.64    30257.38    372.37 o
  -2   4   1     9130.64    11290.64    488.03 o
  -1   4   1      436.48      140.16     27.57 o
   0   4   1    28691.34    28122.34    274.45 o
   1   4   1    41019.91    40792.25    378.11 o
   2   4   1        1.20       41.80     23.66 o
   3   4   1      572.78      698.50     45.67 o
   4   4   1     6437.50     8505.38    161.99 o
   5   4   1     8200.89     7031.32    230.59 o
   6   4   1      194.52      129.73     29.65 o
   7   4   1    25610.20    26503.78    546.35 o
   8   4   1     4462.67     4247.90    159.89 o
   9   4   1     1341.64     1080.66    130.47 o
  10   4   1      783.13      742.39    162.72 o
  11   4   1      806.85      895.43    255.26 o
  12   4   1     1433.93     1512.40    139.12 o
  13   4   1      594.42      519.17    280.59 o
 -11   5   1      350.98      279.56     64.33 o
 -10   5   1       87.51       43.35     17.43 o
  -9   5   1     1121.08     1241.39     74.28 o
  -8   5   1      632.33      695.10     41.24 o
  -7   5   1      397.16      354.06     33.72 o
  -6   5   1     9087.26    10259.07    243.32 o
  -5   5   1        3.23       21.91     15.03 o
  -4   5   1    10565.55     9932.35    215.44 o
  -3   5   1       44.78      126.64     33.15 o
  -2   5   1        8.96      238.30     42.82 o
  -1   5   1     6653.58     7707.65    139.56 o
   0   5   1    13878.75    11896.67    197.60 o
   1   5   1     1012.82     1303.39     68.01 o
   2   5   1       21.43      107.74     35.44 o
   3   5   1     5864.60     7413.19    249.37 o
   4   5   1      555.89      684.96     70.04 o
   5   5   1     3523.89     3881.24    142.41 o
   6   5   1     8238.17     8476.16    262.46 o
   7   5   1       24.27       31.53     24.31 o
   8   5   1      399.80      235.41     48.38 o
   9   5   1      458.46      493.47    123.91 o
  10   5   1        6.88       19.14     29.27 o
  11   5   1      221.64      119.60     70.55 o
  12   5   1      364.32       73.88     69.81 o
  13   5   1      117.28       58.69     54.73 o
 -11   6   1        1.96       21.13     19.77 o
 -10   6   1     1786.00     1960.35    144.03 o
  -9   6   1       23.17       12.96     16.19 o
  -8   6   1      262.97      410.95     76.55 o
  -7   6   1     6968.46     7162.83    248.38 o
  -6   6   1     5224.62     5018.54    130.80 o
  -5   6   1        1.24       23.02     18.42 o
  -4   6   1      699.19      716.49     50.37 o
  -3   6   1     9511.30     9163.97    306.72 o
  -2   6   1     7466.33     7790.43    262.41 o
  -1   6   1    11622.41    10120.90    144.32 o
   0   6   1      824.10      702.88     93.33 o
   1   6   1    19209.68    18110.53    228.94 o
   2   6   1     3279.48     4680.59    195.69 o
   3   6   1     9692.55    10328.03    226.46 o
   4   6   1      593.76      378.26     64.12 o
   5   6   1       82.93       66.25     34.97 o
   6   6   1      876.81      734.81    163.24 o
   7   6   1     1220.84     1423.62     71.20 o
   8   6   1     3088.44     2971.22    136.20 o
   9   6   1     1740.54     1800.15    168.03 o
  10   6   1      661.40      855.85    323.09 o
  11   6   1     4443.11     5316.94    256.62 o
  12   6   1      499.38      292.94    139.86 o
 -10   7   1      743.99      719.81    165.19 o
  -9   7   1       15.24       17.49     15.93 o
  -8   7   1      923.89      882.68     44.96 o
  -7   7   1     2438.08     2214.97     64.92 o
  -6   7   1     1678.73     1729.53     62.17 o
  -5   7   1      408.35      439.45     46.29 o
  -4   7   1     2018.21     1940.17    120.43 o
  -3   7   1      324.50      248.93     79.28 o
  -2   7   1     1719.10     2114.90     78.00 o
  -1   7   1      552.32      586.53     59.27 o
   0   7   1    25432.40    24032.54    711.60 o
   1   7   1       51.02       99.29     36.89 o
   2   7   1     5257.16     5358.45    143.27 o
   3   7   1     4012.71     4555.17    177.17 o
   4   7   1     5940.75     5748.44    204.10 o
   5   7   1      770.74      656.61    120.50 o
   6   7   1       43.57       91.60     42.14 o
   7   7   1        3.91       -9.64     63.75 o
   8   7   1      641.77      624.19    222.89 o
   9   7   1      128.72      119.47     56.22 o
  10   7   1      900.09     1056.62    381.65 o
  11   7   1     1686.59     1519.57    193.73 o
  12   7   1       93.22       59.31     56.46 o
 -10   8   1      628.13      916.63    176.06 o
  -9   8   1        4.77       19.85     17.54 o
  -8   8   1      940.77      946.61    108.75 o
  -7   8   1     1048.48      915.23    103.32 o
  -6   8   1       69.04       86.72     32.98 o
  -5   8   1      192.78      165.40     36.53 o
  -4   8   1     6390.50     6246.40    174.98 o
  -3   8   1    12337.93    12749.59    351.60 o
  -2   8   1     4749.42     5043.98    177.08 o
  -1   8   1      374.25      161.68     37.47 o
   0   8   1     1931.27     1734.80    141.90 o
   1   8   1     5634.37     5524.80    209.15 o
   2   8   1    18081.04    18129.62    517.98 o
   3   8   1      638.17      601.66    150.09 o
   4   8   1       28.42       88.45     42.00 o
   5   8   1     7023.39     6933.38    233.45 o
   6   8   1     3266.49     3303.66    320.00 o
   7   8   1     6316.17     6400.12    259.71 o
   8   8   1       95.00       73.27     57.82 o
   9   8   1     1032.44     1227.86    243.64 o
  10   8   1     1961.81     1197.84    359.41 o
  11   8   1      209.28       39.04     41.27 o
  -9   9   1       29.97       39.17     54.61 o
  -8   9   1      615.33      435.30    103.95 o
  -7   9   1      389.56      382.02     59.93 o
  -6   9   1     3722.42     3300.54    223.95 o
  -5   9   1       61.02       99.97     41.07 o
  -4   9   1     1038.82      929.89    130.15 o
  -3   9   1        1.66       29.25     20.44 o
  -2   9   1      209.56      285.06     79.69 o
  -1   9   1     1613.80     1401.27    181.78 o
   0   9   1     8305.15     7825.88    257.67 o
   1   9   1       57.12      104.17     36.74 o
   2   9   1     2887.95     3263.89    213.37 o
   3   9   1      643.98      660.70    150.92 o
   4   9   1     6133.14     6133.37    514.97 o
   5   9   1      855.45      793.33    179.64 o
   6   9   1      466.20      469.13    170.87 o
   7   9   1      232.56      171.00    101.93 o
   8   9   1        6.54       85.87     75.61 o
   9   9   1      490.59      318.02    112.06 o
  10   9   1       26.62      235.12    124.79 o
  11   9   1      313.95      136.77     47.20 o
  -9  10   1      181.15      201.51     61.78 o
  -8  10   1       26.36       11.06     24.30 o
  -7  10   1      895.93     1013.64    215.88 o
  -6  10   1      181.84       78.22     22.49 o
  -5  10   1      296.39      286.02     81.55 o
  -4  10   1       50.25       47.29     27.97 o
  -3  10   1      258.84      246.10     57.38 o
  -2  10   1     7956.48     8239.77    294.35 o
  -1  10   1      718.76      675.16    143.14 o
   0  10   1     8045.46     8057.41    316.53 o
   1  10   1     3010.23     3396.95    355.58 o
   2  10   1     4334.25     4129.23    241.30 o
   3  10   1      368.37      661.87    190.39 o
   4  10   1     1809.58     1800.52    535.10 o
   5  10   1     2459.71     2554.56    324.32 o
   6  10   1      469.49      498.78    144.31 o
   7  10   1      587.46      769.98    288.12 o
   8  10   1      630.14      443.92    268.23 o
   9  10   1      226.78      109.10     76.48 o
  10  10   1     1183.75     1019.43    533.62 o
  -8  11   1      287.43      298.38    136.90 o
  -7  11   1      963.33     1240.12    155.63 o
  -6  11   1     2070.82     1847.82    274.29 o
  -5  11   1       19.82       39.13     34.95 o
  -4  11   1      194.81       94.67     50.41 o
  -3  11   1      251.61      147.15     47.18 o
  -2  11   1        5.94        0.88     31.62 o
  -1  11   1       11.29       31.67     36.46 o
   0  11   1       10.04       56.34     70.18 o
   1  11   1       74.97      146.66     82.29 o
   2  11   1     1984.19     1913.70    151.23 o
   3  11   1     1631.04     2088.77    397.10 o
   4  11   1     2519.67     2520.71    216.59 o
   5  11   1      194.89      126.02     75.37 o
   6  11   1     1934.21     1505.23    440.46 o
   7  11   1       58.28      174.08    107.24 o
   8  11   1        1.62      108.23     86.61 o
   9  11   1       63.96       62.64     62.15 o
  -8  12   1       21.67       47.32     51.77 o
  -7  12   1     1453.95     1362.41    208.56 o
  -6  12   1       23.55       45.75     28.27 o
  -5  12   1     1209.50      867.34    361.27 o
  -4  12   1       24.00       36.94     21.56 o
  -3  12   1       90.89        9.88     37.81 o
  -2  12   1     2520.42     2137.20    180.76 o
  -1  12   1      202.08       65.36     67.46 o
   0  12   1      207.53      338.66    115.89 o
   1  12   1       71.83      129.98     78.21 o
   2  12   1     1137.00     1399.47    291.21 o
   3  12   1      451.41      477.03    146.04 o
   4  12   1     1187.27     1693.03    443.18 o
   5  12   1     1778.29     1613.10    407.97 o
   6  12   1      188.65      114.04     83.52 o
   7  12   1       85.96       24.34     55.72 o
   8  12   1     2506.58     1582.95    539.92 o
  -7  13   1      480.08      335.57    220.29 o
  -6  13   1       25.39       39.70     22.18 o
  -5  13   1      307.01      468.14    169.02 o
  -4  13   1      213.23      149.25     94.52 o
  -3  13   1     3200.75     3216.06    539.68 o
  -2  13   1      515.06      409.70    132.94 o
  -1  13   1      309.45      346.32    112.56 o
   0  13   1       89.10       32.00     33.85 o
   1  13   1       93.48      207.94    124.91 o
   2  13   1      812.25      971.74    250.07 o
   3  13   1     1659.83     1958.18    485.68 o
   4  13   1      267.30      468.02    126.39 o
   5  13   1        4.62       50.29     82.90 o
   6  13   1      970.07      496.93    248.09 o
  -5  14   1       25.15       64.25     62.76 o
  -4  14   1        8.59       56.59     66.47 o
  -3  14   1      144.36      203.24     68.45 o
  -2  14   1      149.13      137.02     81.54 o
  -1  14   1      863.22      556.73    261.19 o
   0  14   1      356.51      325.31    149.75 o
   1  14   1     1149.89      743.91    222.27 o
   2  14   1     2666.21     2318.58    528.56 o
   3  14   1       35.27       77.10     59.31 o
   4  14   1       17.06       67.09     83.64 o
  -2 -14   2     1236.41     1307.55    292.20 o
  -1 -14   2      276.18      211.40     65.48 o
   0 -14   2       23.91      111.94     97.36 o
   1 -14   2        2.45       18.90     73.02 o
   2 -14   2       26.97       97.73     74.13 o
   3 -14   2      298.74      245.00    118.61 o
  -5 -13   2        6.88       74.01     75.61 o
  -4 -13   2     1696.24     1639.04    575.01 o
  -3 -13   2      523.92      299.49    104.40 o
  -2 -13   2       26.46       29.28     83.64 o
  -1 -13   2      275.27      185.08    105.27 o
   0 -13   2      124.94      167.66     50.16 o
   1 -13   2     1189.99     1683.64    281.33 o
   2 -13   2      723.62      762.44    351.63 o
   3 -13   2     1253.58     1343.51    369.67 o
   4 -13   2       25.13       72.40     88.71 o
   5 -13   2      375.95      340.88    119.35 o
   6 -13   2       92.26       23.72     56.96 o
  -7 -12   2      305.33      280.83    148.39 o
  -6 -12   2      462.94      387.58    140.23 o
  -5 -12   2      116.75       66.10     85.75 o
  -4 -12   2        2.04       62.02     62.52 o
  -3 -12   2       23.46       -5.68     90.81 o
  -2 -12   2     1057.74     1238.98    288.62 o
  -1 -12   2      227.95      208.80    103.04 o
   0 -12   2     1697.29     1260.48    391.54 o
   1 -12   2     1609.20     1557.87    328.03 o
   2 -12   2     1342.95     1664.25    426.50 o
   3 -12   2      224.31      269.96    104.77 o
   4 -12   2      235.53      324.94    140.23 o
   5 -12   2      200.59      206.58     74.63 o
   6 -12   2       27.30       18.78     54.49 o
   7 -12   2      585.13      376.46     90.07 o
  -8 -11   2      109.15       55.72     76.73 o
  -7 -11   2       94.77       92.79     85.00 o
  -6 -11   2     1037.20     1435.18    177.30 o
  -5 -11   2      376.00      569.33    188.54 o
  -4 -11   2        3.60       62.64     87.97 o
  -3 -11   2       57.24       94.52    118.36 o
  -2 -11   2     1217.45     1425.67    381.65 o
  -1 -11   2      221.83      340.63    142.21 o
   0 -11   2      290.35      388.08    125.28 o
   1 -11   2      143.23      312.34    115.40 o
   2 -11   2      194.18      151.23     74.38 o
   3 -11   2     1190.20     1388.60    315.92 o
   4 -11   2     2945.78     3297.23    369.42 o
   5 -11   2     1989.59     2532.69    250.32 o
   6 -11   2      300.98      270.70     88.22 o
   7 -11   2     1300.00     1385.94    105.68 o
   8 -11   2      114.69      145.67     77.71 o
  -9 -10   2       57.30       73.02     47.07 o
  -8 -10   2       27.80      202.01    122.07 o
  -7 -10   2      822.96      571.68    303.69 o
  -6 -10   2     3514.48     3132.66    465.91 o
  -5 -10   2       13.42       96.99     94.02 o
  -4 -10   2       96.85      138.87    117.37 o
  -3 -10   2        1.26       31.88     84.39 o
  -2 -10   2       50.98       65.61     86.49 o
  -1 -10   2     1823.84     1609.51    222.89 o
   0 -10   2      318.01      246.12     78.58 o
   1 -10   2     1270.32     1253.81    336.68 o
   2 -10   2     1182.22      985.93    250.56 o
   3 -10   2       11.06       20.29     39.39 o
   4 -10   2     1389.84     1105.97    204.66 o
   5 -10   2      598.71      517.07    132.18 o
   6 -10   2       50.26       98.29     38.76 o
   7 -10   2      364.37      160.83     47.85 o
   8 -10   2      385.04      315.20    111.74 o
   9 -10   2      393.14      296.52    108.97 o
 -10  -9   2      785.92      371.15    257.36 o
  -9  -9   2      492.61      692.51    348.29 o
  -8  -9   2      462.39      578.22    162.97 o
  -7  -9   2      648.10      764.29    254.15 o
  -6  -9   2       32.89      107.37     87.72 o
  -5  -9   2      687.37      720.31    277.37 o
  -4  -9   2      239.96      133.31     69.56 o
  -3  -9   2      212.37      233.51     94.27 o
  -2  -9   2    17322.89    19344.80    423.91 o
  -1  -9   2      154.12      192.46     54.34 o
   0  -9   2     2209.31     2079.51    185.27 o
   1  -9   2      245.19      334.08     73.87 o
   2  -9   2      751.17      691.62    183.98 o
   3  -9   2     6563.51     7092.62    294.79 o
   4  -9   2     3103.95     3212.16    188.02 o
   5  -9   2     4673.95     4871.19    493.59 o
   6  -9   2      193.88      126.46     53.46 o
   7  -9   2       46.56       40.03     19.59 o
   8  -9   2     3193.07     3484.57    416.08 o
   9  -9   2      853.19      637.16    256.86 o
 -11  -8   2       69.99      105.27     82.90 o
 -10  -8   2       13.03       64.49     75.49 o
  -9  -8   2     1518.04     1725.16    353.36 o
  -8  -8   2      267.83      267.86    107.37 o
  -7  -8   2       31.54       94.89     84.02 o
  -6  -8   2      341.74      376.71    163.46 o
  -5  -8   2      953.92     1000.77    202.87 o
  -4  -8   2      280.21      216.89     54.33 o
  -3  -8   2     1380.50     1381.78    150.61 o
  -2  -8   2      113.61      163.02     55.04 o
  -1  -8   2      297.76      294.53     68.95 o
   0  -8   2      245.94      238.31     57.27 o
   1  -8   2      502.57      586.60    154.51 o
   2  -8   2     3196.43     3701.42    130.27 o
   3  -8   2     1527.07     1485.07    204.19 o
   4  -8   2        1.39       21.12     39.65 o
   5  -8   2     1732.34     1708.91    205.42 o
   6  -8   2     1395.99     1367.23    119.17 o
   7  -8   2      510.30      337.42    104.31 o
   8  -8   2      431.99      390.17     93.57 o
   9  -8   2     1625.41     1164.54    133.38 o
  10  -8   2       77.99       72.15     43.00 o
  11  -8   2      197.38      126.89     53.87 o
 -11  -7   2     3603.52     3558.67    323.95 o
 -10  -7   2      236.16      277.25    175.94 o
  -9  -7   2     1361.33     1452.85    534.12 o
  -8  -7   2     2234.25     2087.54    223.88 o
  -7  -7   2       41.91       39.41     52.76 o
  -6  -7   2    10465.00    10800.30    601.58 o
  -5  -7   2     1215.34     1063.36    115.69 o
  -4  -7   2      326.91      307.60     56.71 o
  -3  -7   2     3473.97     3393.17    320.25 o
  -2  -7   2     2039.97     1934.45    275.77 o
  -1  -7   2     1616.51     1803.68    160.20 o
   0  -7   2      789.70      913.84    129.18 o
   1  -7   2     7607.73     7122.77    188.57 o
   2  -7   2     2481.60     2706.49    123.03 o
   3  -7   2        4.64       13.01     42.69 o
   4  -7   2    20127.70    20579.49    535.88 o
   5  -7   2      709.51      679.76    204.23 o
   6  -7   2     1835.68     1967.90     66.20 o
   7  -7   2     3347.61     3711.99    215.97 o
   8  -7   2     6170.92     6419.19    304.83 o
   9  -7   2      157.98      181.55     43.27 o
  10  -7   2       15.89       45.47     51.15 o
  11  -7   2     1183.80     1325.34    288.00 o
 -12  -6   2      389.98      304.56    182.98 o
 -11  -6   2     1213.66     1398.73    134.67 o
 -10  -6   2     1380.06      884.88    362.50 o
  -9  -6   2       12.56       48.43     78.58 o
  -8  -6   2       53.67       42.01     55.60 o
  -7  -6   2     1760.05     1612.20    268.08 o
  -6  -6   2      327.70      354.80     48.53 o
  -5  -6   2     3304.07     3820.20    164.19 o
  -4  -6   2       26.44       66.45     32.25 o
  -3  -6   2      915.32     1031.66    113.54 o
  -2  -6   2       13.93       27.72     33.65 o
  -1  -6   2    13721.76    14848.69    386.29 o
   0  -6   2     2486.17     3238.94    154.44 o
   1  -6   2     2882.87     3509.36    150.31 o
   2  -6   2     2257.01     2729.91    118.14 o
   3  -6   2     3921.05     3910.17    156.36 o
   4  -6   2     5562.65     5548.07    194.12 o
   5  -6   2      459.95      520.51    129.00 o
   6  -6   2     1847.90     1677.08     89.97 o
   7  -6   2      115.73      118.69     26.87 o
   8  -6   2     2578.67     3011.01    140.08 o
   9  -6   2     1484.87     1713.70     59.68 o
  10  -6   2      385.77      219.95     81.46 o
  11  -6   2      993.21      740.08    273.17 o
  12  -6   2     1201.07      811.74    323.95 o
 -12  -5   2     1219.39     1447.29    135.78 o
 -11  -5   2      678.46      733.28    235.86 o
 -10  -5   2       22.52       67.83     90.44 o
  -9  -5   2      238.06      100.45     66.72 o
  -8  -5   2       70.03       65.83     26.43 o
  -7  -5   2     7546.96     7671.85    172.69 o
  -6  -5   2     3277.67     3157.30    118.94 o
  -5  -5   2     2199.24     2066.13    113.10 o
  -4  -5   2     8823.90    11011.97    375.21 o
  -3  -5   2    14109.30    16037.90    244.24 o
  -2  -5   2     6970.50     4455.84    342.36 o
  -1  -5   2     1695.23     1760.62     91.11 o
   0  -5   2      611.11      306.73     72.75 o
   1  -5   2      131.43      548.23    115.14 o
   2  -5   2      178.97      275.67     70.59 o
   3  -5   2      541.39      733.11    148.79 o
   4  -5   2    16298.66    15345.00    305.10 o
   5  -5   2     9553.74     9395.27    322.49 o
   6  -5   2     1565.91     1516.61    116.37 o
   7  -5   2      999.13      915.75     60.36 o
   8  -5   2     2273.35     2650.15     86.74 o
   9  -5   2      341.95      294.76     49.73 o
  10  -5   2      278.91      404.92     80.47 o
  11  -5   2        4.98       29.53     46.58 o
  12  -5   2      413.65      316.42    137.64 o
 -13  -4   2       72.56       41.51     32.99 o
 -12  -4   2      146.12      174.70     61.41 o
 -11  -4   2        2.33      -14.58     48.68 o
 -10  -4   2      476.50      427.03    156.60 o
  -9  -4   2       90.29       87.27     33.25 o
  -8  -4   2     2631.19     2758.90    158.45 o
  -7  -4   2    10333.68    10381.44    224.89 o
  -6  -4   2       16.41       35.51     25.08 o
  -5  -4   2        7.78       44.54     25.12 o
  -4  -4   2       35.60      160.50     29.65 o
  -3  -4   2     1505.48     1002.14     84.19 o
  -2  -4   2     8053.15     8312.66    167.12 o
  -1  -4   2        3.94      332.08     68.61 o
   0  -4   2     3706.97     5631.10    159.97 o
   1  -4   2       43.39      222.55     70.28 o
   2  -4   2     5276.86     6922.71    154.02 o
   3  -4   2    15193.08    17088.24    289.01 o
   4  -4   2      546.82     1271.12     85.84 o
   5  -4   2      484.20      283.72     50.50 o
   6  -4   2     9031.91     9314.41    315.37 o
   7  -4   2     4046.96     4236.37    108.98 o
   8  -4   2     8927.41     9396.29    196.90 o
   9  -4   2      101.01       49.94     15.65 o
  10  -4   2      162.51      121.45     45.24 o
  11  -4   2       33.70       84.91     36.17 o
  12  -4   2      582.12      519.29    228.08 o
  13  -4   2        2.86       -5.19     42.87 o
 -13  -3   2        1.72       -4.08     27.18 o
 -12  -3   2      269.84      342.86    148.02 o
 -11  -3   2       19.02       14.95     32.74 o
 -10  -3   2     7417.76     7059.78    497.85 o
  -9  -3   2    11223.03    11435.99    376.82 o
  -8  -3   2      139.55      161.47     44.55 o
  -7  -3   2     2505.76     2530.63     83.62 o
  -6  -3   2     1442.27     1464.87     77.04 o
  -5  -3   2     3634.33     4926.63    140.81 o
  -4  -3   2    11996.17    11611.88    186.56 o
  -3  -3   2      501.41      547.07     85.42 o
  -2  -3   2    78242.19    80797.88    357.81 o
  -1  -3   2     1176.59     1574.72    139.00 o
   0  -3   2     5993.44     8663.11    132.87 o
   1  -3   2    34537.88    34075.49    397.47 o
   2  -3   2      845.87     1243.29     78.83 o
   3  -3   2       85.50       79.85     40.91 o
   4  -3   2      867.89      699.53     35.61 o
   5  -3   2      411.05      580.57     41.61 o
   6  -3   2     8150.97     7818.32    138.08 o
   7  -3   2     3638.37     3470.42     73.98 o
   8  -3   2    16621.56    17784.43    357.08 o
   9  -3   2       17.19       37.44     31.79 o
  10  -3   2      379.56      514.01    152.53 o
  11  -3   2      348.18      231.56     72.77 o
  12  -3   2      692.98      448.25    127.75 o
  13  -3   2      135.03      139.86     60.29 o
 -13  -2   2     1377.29     1021.78    118.61 o
 -12  -2   2        1.11       30.89     33.48 o
 -11  -2   2      251.77      188.23     87.49 o
 -10  -2   2     1945.64     1954.31    113.48 o
  -9  -2   2      236.69      219.60     51.57 o
  -8  -2   2      233.86      183.73     41.21 o
  -7  -2   2      630.78      730.17     64.23 o
  -6  -2   2     2214.04     1433.35     53.60 o
  -5  -2   2      932.27      689.61     56.27 o
  -4  -2   2    16892.03    17892.17    198.45 o
  -3  -2   2    15694.46    22970.91    307.44 o
  -2  -2   2    19824.68    22819.61    432.12 o
  -1  -2   2    68906.15    76188.61    362.00 o
   0  -2   2    19024.54    18665.07    442.31 o
   1  -2   2    19412.14    16016.28    184.07 o
   2  -2   2    80960.09    90384.77    516.20 o
   3  -2   2     8618.33     8190.27    474.44 o
   4  -2   2      122.58      463.05     47.61 o
   5  -2   2     1145.25      850.39     28.46 o
   6  -2   2      135.43      160.35     29.58 o
   7  -2   2       44.78       42.49     30.72 o
   8  -2   2      321.16      338.57     54.93 o
   9  -2   2        2.11       19.08     17.24 o
  10  -2   2      532.40      524.16     37.40 o
  11  -2   2     1388.69     1827.59     81.75 o
  12  -2   2     3566.23     3418.44    193.85 o
  13  -2   2       99.35       84.88     77.96 o
 -13  -1   2       50.71       21.25     37.68 o
 -12  -1   2      573.41      344.96    170.13 o
 -11  -1   2      133.37      140.03     37.24 o
 -10  -1   2      932.43      619.62     75.21 o
  -9  -1   2      705.42      798.62     98.77 o
  -8  -1   2      324.33      374.93     51.57 o
  -7  -1   2     3825.83     4264.18    101.55 o
  -6  -1   2    15363.71    15057.72    197.03 o
  -5  -1   2    18196.01    19281.05    225.84 o
  -4  -1   2     1378.20      627.80     47.88 o
  -3  -1   2    16125.48    18106.56    141.22 o
  -2  -1   2     1813.10     5098.70     82.29 o
  -1  -1   2     1094.73     1620.47     58.41 o
   0  -1   2     7967.56     6622.06    139.77 o
   1  -1   2    31894.00    27462.50    445.64 o
   5  -1   2      377.56      464.48     50.92 o
   6  -1   2     9817.48     6735.07    348.05 o
   7  -1   2      967.94      783.13     89.97 o
   8  -1   2     1693.37     1534.40    163.93 o
   9  -1   2      196.93      178.92     29.30 o
  10  -1   2     1807.33     1905.72    145.97 o
  11  -1   2     3050.76     2675.00    322.61 o
  12  -1   2      537.70      685.22    358.55 o
  13  -1   2      167.73       95.51     74.75 o
 -13   0   2      145.18      159.51    133.68 o
 -12   0   2     1290.47     1162.01    421.44 o
 -11   0   2      732.80      672.04    143.93 o
 -10   0   2      254.23      191.22     50.52 o
  -9   0   2     1090.84     1012.50     57.17 o
  -8   0   2     2885.75     2840.16     70.91 o
  -7   0   2      101.05      121.42     23.32 o
  -6   0   2    18221.04    16595.39    212.11 o
  -5   0   2     1036.94     1752.38     54.64 o
  -4   0   2     8659.74    10964.82    209.58 o
  -3   0   2     4743.53     2791.77     59.22 o
  -2   0   2     1180.85      992.44     39.25 o
  -1   0   2    12324.20     7433.51     88.46 o
   1   0   2      170.63      142.95     23.47 o
   2   0   2      730.48      264.51     34.84 o
   3   0   2     6859.80     6839.47    154.08 o
   4   0   2    23988.70    23992.41    194.43 o
   5   0   2    12875.81    14308.20    492.62 o
   6   0   2     9908.57    11652.84    145.00 o
   7   0   2      962.27      963.49     61.92 o
   8   0   2       26.74       35.47     22.92 o
   9   0   2     2335.60     2559.94    136.01 o
  10   0   2     1117.82     1000.07    138.74 o
  11   0   2     3545.15     3889.90    319.55 o
  12   0   2      903.39      595.15    114.66 o
  13   0   2      453.91      302.83    120.71 o
 -12   1   2      241.24      279.57    103.48 o
 -11   1   2      139.06      125.21     28.03 o
 -10   1   2     4671.43     4608.37     97.42 o
  -9   1   2     1073.72     1236.33     84.73 o
  -8   1   2     2797.02     2682.76     65.91 o
  -7   1   2      348.17      460.64     41.48 o
  -6   1   2      690.48      552.10     32.35 o
  -5   1   2    10301.92    10082.07    153.13 o
  -4   1   2      118.43       24.09      8.56 o
  -3   1   2    41226.32    43410.27    593.54 o
  -2   1   2    20853.54    14246.79    256.12 o
  -1   1   2     2405.66     2208.46     76.66 o
   2   1   2     2388.30     2093.72    150.80 o
   3   1   2     2363.99     4267.07    103.13 o
   4   1   2       91.55       54.27     24.99 o
   5   1   2     5886.91     4919.55    105.86 o
   6   1   2      138.11      184.22     32.96 o
   7   1   2    23098.36    23706.41    351.62 o
   8   1   2       21.64       60.39     23.41 o
   9   1   2     1759.91     1788.87     61.29 o
  10   1   2     2560.04     3115.69    118.55 o
  11   1   2      122.04       89.61     24.55 o
  12   1   2     1125.48      734.64    289.11 o
  13   1   2      147.34       52.88     71.17 o
 -12   2   2     4018.29     3841.39    137.01 o
 -11   2   2       12.21       35.22     19.20 o
 -10   2   2     3957.99     4787.91     97.00 o
  -9   2   2     1239.14     1330.16     66.05 o
  -8   2   2      146.29      166.39     32.35 o
  -7   2   2     2581.38     2688.50     79.37 o
  -6   2   2     7564.31     8398.43    123.47 o
  -5   2   2      369.51       98.95     18.35 o
  -4   2   2     4295.92     3784.82    112.24 o
  -3   2   2     1355.44      299.53     82.37 o
  -2   2   2    55256.41    56680.39    551.41 o
  -1   2   2     1236.29     3368.20    152.15 o
   0   2   2    17606.42    17570.34    224.00 o
   1   2   2    56242.94    55465.37    649.88 o
   2   2   2     1043.50      382.70     40.22 o
   3   2   2    25988.14    23971.94    717.22 o
   4   2   2      495.88      202.45     45.84 o
   5   2   2    20502.36    23834.62    507.86 o
   6   2   2      641.74      960.62     53.10 o
   7   2   2    11283.21    12844.41    214.91 o
   8   2   2     3546.53     3671.15    102.53 o
   9   2   2     4395.34     4264.71    159.50 o
  10   2   2      206.72      180.75     71.12 o
  11   2   2      424.22      491.26     86.91 o
  12   2   2      530.95      549.09    151.97 o
  13   2   2     1542.62     1402.19    270.21 o
 -12   3   2       25.60       12.43     19.73 o
 -11   3   2     1089.65      897.56    130.21 o
 -10   3   2      587.00      456.21     47.46 o
  -9   3   2     2397.00     2590.94    102.36 o
  -8   3   2     2233.77     2293.59     54.87 o
  -7   3   2     3233.11     3179.72    124.73 o
  -6   3   2      148.53      198.33     19.62 o
  -5   3   2      492.53      269.31     23.64 o
  -4   3   2     3137.65     2381.19     62.72 o
  -3   3   2      741.40      594.06     19.61 o
  -2   3   2     5218.06     3427.63    184.77 o
  -1   3   2      184.90      220.15     32.12 o
   0   3   2       87.14      796.82     28.65 o
   1   3   2    38418.85    39697.06    351.78 o
   2   3   2     3327.76     1956.92     64.87 o
   3   3   2      741.75      287.38     67.64 o
   4   3   2    10330.54    10483.22    182.72 o
   5   3   2     2340.67     3349.65    131.22 o
   6   3   2     2196.08     2144.33     90.01 o
   7   3   2     3302.35     3241.97    161.46 o
   8   3   2      481.25      493.79     75.16 o
   9   3   2      162.22      195.90     37.85 o
  10   3   2      715.14      846.46    131.81 o
  11   3   2     3583.41     3747.05    335.01 o
  12   3   2       99.25      114.92     35.78 o
  13   3   2      311.62      488.40    112.93 o
 -12   4   2       50.28       70.92     40.28 o
 -11   4   2      880.30     1132.18    129.08 o
 -10   4   2      294.25      191.81     36.43 o
  -9   4   2     2245.81     2393.79    102.70 o
  -8   4   2     1057.87     1095.96     57.47 o
  -7   4   2     4269.34     4843.17    111.44 o
  -6   4   2    18232.61    18921.67    700.79 o
  -5   4   2     2733.76     2878.68    103.08 o
  -4   4   2      647.32      457.32     62.02 o
  -3   4   2     2454.93     1595.57     49.53 o
  -2   4   2     2682.92     2813.60     71.39 o
  -1   4   2     6010.36     4080.23    191.88 o
   0   4   2    13871.25    13999.32    413.78 o
   1   4   2    86734.76    84660.61    442.69 o
   2   4   2       16.96      426.69    108.04 o
   3   4   2      793.60     1573.72     66.75 o
   4   4   2    13356.48    11617.35    205.72 o
   5   4   2    15272.29    17129.68    600.40 o
   6   4   2    17544.07    17152.51    368.55 o
   7   4   2     4668.88     5009.71    142.45 o
   8   4   2      216.94      237.60     41.65 o
   9   4   2      417.19      301.77     66.24 o
  10   4   2     2672.45     2885.98    227.72 o
  11   4   2     6472.00     7179.38    471.99 o
  12   4   2     1361.80     1032.15    440.96 o
  13   4   2        7.72       26.44     55.23 o
 -11   5   2      817.65      785.79    258.10 o
 -10   5   2      116.37       33.49     16.18 o
  -9   5   2        4.03       16.59      9.10 o
  -8   5   2      573.43      674.52     61.73 o
  -7   5   2     5882.48     6274.44    200.52 o
  -6   5   2      670.03      528.07     46.67 o
  -5   5   2      146.27       82.13     19.06 o
  -4   5   2      237.30      287.33     53.73 o
  -3   5   2     5544.90     6181.21    166.04 o
  -2   5   2    19279.46    24770.42    349.03 o
  -1   5   2      774.19      837.66     63.97 o
   0   5   2      142.31       62.02     47.01 o
   1   5   2    15072.91    13737.17    317.03 o
   2   5   2      234.89      680.80     46.72 o
   3   5   2      878.38      532.26    103.78 o
   4   5   2     1101.07     1138.83     84.82 o
   5   5   2     3550.95     3278.54    137.31 o
   6   5   2      171.34      173.87     47.67 o
   7   5   2     1332.38     1305.41    107.52 o
   8   5   2     8881.12     9257.17    285.11 o
   9   5   2     2019.97     1797.67    254.81 o
  10   5   2        3.94       25.89     20.02 o
  11   5   2       53.39      122.56     85.37 o
  12   5   2       21.77       85.25     74.13 o
  13   5   2       39.39       28.66     56.71 o
 -11   6   2        8.27       44.36     45.96 o
 -10   6   2       28.34      101.93     65.36 o
  -9   6   2       49.53      104.66     21.73 o
  -8   6   2      359.55      595.68     43.04 o
  -7   6   2      348.16      337.10     50.28 o
  -6   6   2     2704.93     2344.73    104.22 o
  -5   6   2     3153.91     3000.33     88.19 o
  -4   6   2      658.19      615.16     52.35 o
  -3   6   2    21489.00    22998.13    399.52 o
  -2   6   2      654.33      403.40     92.17 o
  -1   6   2        7.96      199.85     49.15 o
   0   6   2     1394.44     1898.41     85.57 o
   1   6   2     5339.38     4528.06    181.62 o
   2   6   2    25520.47    24029.02    318.70 o
   3   6   2     3539.43     4324.98    158.35 o
   4   6   2    27266.95    27263.37    518.72 o
   5   6   2    25233.11    25710.84    704.66 o
   6   6   2      911.48      698.40    143.10 o
   7   6   2     1546.02     1518.87    253.63 o
   8   6   2      421.31      420.54    107.16 o
   9   6   2      922.51      930.01    241.22 o
  10   6   2     1517.41     1277.03    264.28 o
  11   6   2      155.59      269.47    175.57 o
  12   6   2      599.14      461.22    319.26 o
 -11   7   2      613.60      474.81    137.39 o
 -10   7   2      186.06      344.59    106.38 o
  -9   7   2     1224.39     1144.98    110.95 o
  -8   7   2     1127.54      964.82     35.70 o
  -7   7   2      201.63      173.72     42.34 o
  -6   7   2       74.77       95.14     24.40 o
  -5   7   2      484.90      551.48     82.00 o
  -4   7   2      919.11      891.25     48.46 o
  -3   7   2      518.12      602.93     68.06 o
  -2   7   2      272.79      441.35     92.16 o
  -1   7   2       23.01       54.65     23.35 o
   0   7   2       29.93      214.08     48.19 o
   1   7   2       59.51       33.73     24.59 o
   2   7   2    10877.28    12520.18    250.25 o
   3   7   2     6363.27     6294.67    164.53 o
   4   7   2       62.45       70.45     39.78 o
   5   7   2      731.36      780.26    162.32 o
   6   7   2       18.63       51.38     30.93 o
   7   7   2      513.83      615.91    179.40 o
   8   7   2      243.75      263.91    119.35 o
   9   7   2     1870.07     1653.87    418.35 o
  10   7   2      466.84      234.87    136.53 o
  11   7   2      108.94      159.26     83.03 o
  12   7   2      422.40      304.93     95.63 o
 -10   8   2      785.14      753.54    334.33 o
  -9   8   2     3641.10     4575.87    448.86 o
  -8   8   2      298.96      302.34     55.23 o
  -7   8   2       82.70       93.36     27.23 o
  -6   8   2      271.96      372.62     66.52 o
  -5   8   2      135.17      251.94     46.17 o
  -4   8   2     5329.28     5386.99    228.39 o
  -3   8   2     4125.12     3759.05     95.32 o
  -2   8   2     1852.24     1865.00    172.91 o
  -1   8   2     7075.08     8576.12    264.65 o
   0   8   2     1876.81     1562.40    113.55 o
   1   8   2     4344.10     4203.45    154.62 o
   2   8   2     8082.83     8049.13    254.88 o
   3   8   2       40.75       35.40     21.75 o
   4   8   2      175.14      222.91     65.30 o
   5   8   2      200.06      169.01     52.91 o
   6   8   2     4523.12     4806.92    264.52 o
   7   8   2      163.27      277.50    139.61 o
   8   8   2     3295.74     3709.28    336.80 o
   9   8   2     2320.11     1970.04    247.47 o
  10   8   2        6.37      -42.75     70.05 o
  11   8   2       74.88      143.81     90.69 o
 -10   9   2       22.54      111.20     75.00 o
  -9   9   2        9.13       18.16     39.54 o
  -8   9   2       26.75       32.44     16.64 o
  -7   9   2      827.35      504.48    107.92 o
  -6   9   2      907.05     1051.29     84.74 o
  -5   9   2     1378.46     1199.12    132.97 o
  -4   9   2      202.37      213.17     70.89 o
  -3   9   2      190.17      103.88     30.44 o
  -2   9   2     1365.70     1328.73     88.34 o
  -1   9   2     3857.59     4525.56    190.67 o
   0   9   2     4785.18     4585.98    171.73 o
   1   9   2      777.65      949.67    146.54 o
   2   9   2     2939.49     3163.73    388.69 o
   3   9   2     2129.77     2129.28    150.24 o
   4   9   2      237.93      238.38     59.08 o
   5   9   2      461.80      638.76    224.12 o
   6   9   2      708.86      883.40    123.06 o
   7   9   2     2050.72     2202.69    612.94 o
   8   9   2      120.85       41.14     76.85 o
   9   9   2        1.68       59.43     48.93 o
  10   9   2     1980.66     1500.17    455.91 o
  11   9   2       40.89       96.62     47.20 o
  -9  10   2      455.35      539.06    182.49 o
  -8  10   2      221.87      407.60    173.59 o
  -7  10   2     3220.69     2926.28    243.26 o
  -6  10   2      943.92     1169.14    152.83 o
  -5  10   2      218.65      204.25     38.96 o
  -4  10   2     1124.93     1146.58    206.64 o
  -3  10   2     4112.33     4460.91    189.10 o
  -2  10   2      135.99      112.90     42.16 o
  -1  10   2      989.40     1059.46    193.33 o
   0  10   2       46.76       41.55     27.30 o
   1  10   2     1289.77     1555.51    185.82 o
   2  10   2      664.91      555.14    116.25 o
   3  10   2     7101.33     8079.56    437.99 o
   4  10   2     4774.93     5193.02    380.79 o
   5  10   2       12.30       74.01     41.51 o
   6  10   2     7292.85     7760.68    484.69 o
   7  10   2      151.88      187.06     57.58 o
   8  10   2       20.32      125.65     91.43 o
   9  10   2        2.63      -10.50     76.23 o
  10  10   2       94.73       64.86     57.20 o
  -9  11   2      492.06      220.29     76.48 o
  -8  11   2      882.49      902.18    370.53 o
  -7  11   2      206.73      116.29     44.95 o
  -6  11   2       16.45      -13.64     25.63 o
  -5  11   2      271.94      182.02     48.43 o
  -4  11   2       27.48       14.33     35.99 o
  -3  11   2     2703.56     2873.35    212.88 o
  -2  11   2      203.47      111.99     48.84 o
  -1  11   2       18.58       59.80     36.93 o
   0  11   2      582.49      460.07    111.87 o
   1  11   2     1889.51     1733.19    142.33 o
   2  11   2      107.99      208.56     96.37 o
   4  11   2     1514.11     1298.90    136.40 o
   5  11   2     2019.48     1538.96    269.59 o
   6  11   2       65.74       21.37     44.60 o
   7  11   2     3275.63     3637.13    731.06 o
   8  11   2      101.31       80.56    102.80 o
   9  11   2       46.18       73.27    103.29 o
  -8  12   2      514.43      566.73    265.64 o
  -7  12   2       41.12       18.16     31.88 o
  -6  12   2       10.96       21.14     25.44 o
  -5  12   2       11.50       36.20     40.90 o
  -4  12   2        0.05       30.56     27.19 o
  -3  12   2     3061.57     3324.06    621.53 o
  -2  12   2      590.80      869.56    319.63 o
  -1  12   2       25.87       18.90     42.13 o
   0  12   2      220.41      122.69     58.93 o
   1  12   2        5.06       92.05     61.28 o
   2  12   2     1337.76     1320.15    300.36 o
   3  12   2      802.47      794.44    182.24 o
   4  12   2     1096.91     1348.82    135.04 o
   5  12   2      531.64      394.01    110.21 o
   6  12   2       33.98      117.25     69.93 o
   7  12   2     1375.26     1715.64    389.81 o
   8  12   2      177.81      320.00    202.87 o
  -7  13   2       75.79       45.59     34.35 o
  -5  13   2       49.36       -7.17     42.63 o
  -4  13   2     1086.23     1088.00    205.10 o
  -3  13   2      292.98      514.84    123.92 o
  -2  13   2        2.70       38.80     33.98 o
  -1  13   2        4.42      -36.82     68.32 o
   0  13   2      187.72      121.58     83.89 o
   1  13   2     7315.98     7555.09    733.78 o
   2  13   2      427.94      231.66     78.21 o
   3  13   2      291.56      343.97    112.06 o
   4  13   2      815.94      642.84    288.62 o
   5  13   2      129.33      137.88     81.42 o
   6  13   2       40.14       -7.91     84.63 o
   7  13   2      549.21      741.81    324.57 o
  -5  14   2      506.54      355.21    205.22 o
  -4  14   2      135.09      238.33     79.07 o
  -3  14   2      587.69      569.58    274.78 o
  -2  14   2        6.34       17.92     30.15 o
  -1  14   2       11.74       15.94     40.28 o
   0  14   2       12.75       87.97     83.15 o
   1  14   2      101.61      207.57    110.08 o
   2  14   2      782.43      642.22    255.14 o
   3  14   2        5.62      -25.33     79.44 o
   4  14   2       30.20       -8.15     77.96 o
   5  14   2     2867.99     2360.96    523.49 o
  -1  15   2      450.22      547.46    155.92 o
   0  15   2      151.54      258.97    119.85 o
   1  15   2      466.25      383.51    211.03 o
  -1 -14   3       62.12      138.01     93.90 o
   0 -14   3        2.25       56.46     75.61 o
   1 -14   3       93.94      153.95     82.16 o
   2 -14   3      273.18      378.93    181.50 o
  -4 -13   3      498.88      321.36    167.17 o
  -3 -13   3      139.45      126.89    123.43 o
  -2 -13   3      544.70      225.98     99.09 o
  -1 -13   3      671.23      731.06    163.83 o
   0 -13   3      476.53      450.84    118.73 o
   1 -13   3      103.78       54.98     75.12 o
   2 -13   3     1090.14     1129.76    201.27 o
   3 -13   3       23.97       54.49     53.37 o
   4 -13   3      687.07      563.64    233.76 o
   5 -13   3      107.44       26.44     52.63 o
  -6 -12   3      163.15      142.95    110.46 o
  -5 -12   3       70.01       70.92     41.88 o
  -4 -12   3      123.01      244.76    131.58 o
  -3 -12   3       61.69      -35.71     82.04 o
  -2 -12   3     1280.05     1198.83    166.05 o
  -1 -12   3      510.44      239.94     95.75 o
   0 -12   3      120.02      200.40    121.08 o
   1 -12   3      603.60      381.16    130.35 o
   2 -12   3      640.27      994.72    195.34 o
   3 -12   3       87.94       63.01     63.14 o
   4 -12   3      774.01      632.96    359.54 o
   5 -12   3     1197.33     1572.82    369.67 o
   6 -12   3       29.88       42.75     73.51 o
   7 -12   3      247.96      340.26    170.87 o
  -8 -11   3       12.61       33.61     96.37 o
  -7 -11   3     4826.67     5571.21    343.72 o
  -6 -11   3      841.38      655.20    254.52 o
  -5 -11   3      284.33      462.21    103.78 o
  -4 -11   3     2115.97     2122.38    188.29 o
  -3 -11   3        2.95       72.28     90.07 o
  -2 -11   3     2192.42     2869.87    558.70 o
  -1 -11   3        9.67       85.00     84.76 o
   0 -11   3      112.64      149.37     86.61 o
   1 -11   3     2546.13     2077.90    194.59 o
   2 -11   3      761.38     1056.99    354.84 o
   3 -11   3     1446.84     1696.62    389.56 o
   4 -11   3        2.90      -50.04     63.75 o
   5 -11   3      313.64      626.78    336.93 o
   6 -11   3      721.79      714.63    256.74 o
   7 -11   3       14.33       21.06     18.90 o
   8 -11   3     1235.15     1535.88    390.42 o
  -8 -10   3      611.80      618.13    305.42 o
  -7 -10   3      246.69      527.81    168.65 o
  -6 -10   3       60.82       62.64     82.29 o
  -5 -10   3      405.43      613.68    244.26 o
  -4 -10   3       25.48      105.64     77.71 o
  -3 -10   3      763.99      796.54    201.51 o
  -2 -10   3      768.61      685.59    185.95 o
  -1 -10   3      495.66      697.45    171.74 o
   0 -10   3      159.67      212.51     98.47 o
   1 -10   3       39.70       69.56     48.06 o
   2 -10   3      111.09      172.36     71.54 o
   3 -10   3      660.18      641.24    208.31 o
   4 -10   3     1377.11     1054.02    383.38 o
   5 -10   3     1298.66     1637.81    287.14 o
   6 -10   3      129.04      134.80     56.83 o
   7 -10   3       41.60       93.95     29.96 o
   8 -10   3      619.80      631.35    101.07 o
   9 -10   3      931.13     1422.46    301.71 o
 -10  -9   3      102.15      118.61     80.93 o
  -9  -9   3     1266.81     1158.55    537.82 o
  -8  -9   3     1251.20     1765.68    176.06 o
  -7  -9   3      370.49      591.81    125.65 o
  -6  -9   3        4.94       52.63     78.95 o
  -5  -9   3      144.34       59.31     67.46 o
  -4  -9   3       28.34       77.59     79.57 o
  -3  -9   3    14744.12    14706.53    357.68 o
  -2  -9   3      952.51     1375.63    264.77 o
  -1  -9   3      308.96      490.50    138.63 o
   0  -9   3     1277.72     1452.22    220.87 o
   1  -9   3      874.53     1278.62    357.25 o
   2  -9   3     9755.73    10159.28    807.29 o
   3  -9   3      336.53      367.27     83.52 o
   4  -9   3      736.02      836.86    141.28 o
   5  -9   3     1327.50      979.70    133.37 o
   6  -9   3        6.78       21.62     32.81 o
   7  -9   3      221.45      242.00     44.74 o
   8  -9   3      944.30     1044.41    390.36 o
   9  -9   3      269.99      364.11    108.11 o
  10  -9   3       85.22       13.34     26.69 o
 -10  -8   3      332.39      176.43     98.84 o
  -9  -8   3     1005.62      968.90    378.44 o
  -8  -8   3       41.18       90.19     68.45 o
  -7  -8   3       90.20       38.92     82.16 o
  -6  -8   3      268.82      379.06    149.50 o
  -5  -8   3      852.97      862.89    135.29 o
  -4  -8   3      787.32     1017.45    198.18 o
  -3  -8   3     3973.32     3916.45    231.89 o
  -2  -8   3      643.78      813.81    189.47 o
  -1  -8   3      119.55       72.18     37.67 o
   0  -8   3       65.75       46.91     44.30 o
   1  -8   3     3674.74     3915.76    161.21 o
   2  -8   3       38.45       55.51     54.31 o
   3  -8   3       41.10       87.47     40.43 o
   4  -8   3      125.50      117.54     48.72 o
   5  -8   3      718.37      715.24    189.16 o
   6  -8   3     2949.42     2707.70    233.14 o
   7  -8   3      714.95      363.86     84.34 o
   8  -8   3     2291.50     1927.25    132.09 o
   9  -8   3     1884.89     2426.07    204.48 o
  10  -8   3        2.79       29.90     20.26 o
  11  -8   3       96.12       15.20     46.95 o
 -11  -7   3      175.51      200.15     97.48 o
 -10  -7   3      396.53      614.30    107.86 o
  -9  -7   3     1440.33      996.08    478.76 o
  -8  -7   3      174.27       90.44     88.34 o
  -7  -7   3     6636.47     7448.21    328.90 o
  -6  -7   3    15347.69    15776.61    689.91 o
  -5  -7   3    14479.26    15112.65    564.16 o
  -4  -7   3      477.50      510.81    100.24 o
  -3  -7   3     1103.37     1052.09    163.10 o
  -2  -7   3     3413.15     3517.24    125.36 o
  -1  -7   3      144.91      156.10     46.46 o
   0  -7   3     3463.69     3022.88    162.57 o
   1  -7   3      431.69      525.61    135.28 o
   2  -7   3     7684.33     7692.15    260.15 o
   3  -7   3      420.40      504.49    100.01 o
   4  -7   3      339.28      457.49    120.22 o
   5  -7   3     6765.89     6912.05    531.52 o
   6  -7   3     1589.23     1265.17     87.60 o
   7  -7   3       36.51       75.16     33.04 o
   8  -7   3      844.08      947.32    144.63 o
   9  -7   3       55.13       62.19     17.53 o
  10  -7   3      619.79      849.54    243.03 o
  11  -7   3      170.10      251.06    119.97 o
 -11  -6   3       73.69      168.15     87.35 o
 -10  -6   3      188.50      153.58     54.98 o
  -9  -6   3     6797.50     6977.60    677.19 o
  -8  -6   3      174.01      306.66    128.62 o
  -7  -6   3       70.16       85.17     54.00 o
  -6  -6   3      575.51      542.95     77.17 o
  -5  -6   3     1999.53     2244.78    100.16 o
  -4  -6   3      216.18      263.72     47.71 o
  -3  -6   3      197.99      132.18     32.49 o
  -2  -6   3      856.27      879.48     86.06 o
  -1  -6   3     2290.76     1719.89     87.42 o
   0  -6   3      120.87       39.62     25.68 o
   1  -6   3     1305.21     1713.90    152.90 o
   2  -6   3      980.26      934.90     86.55 o
   3  -6   3     5465.17     5467.37    334.95 o
   4  -6   3      167.81      265.77     86.24 o
   5  -6   3     1244.11     1325.44    132.91 o
   6  -6   3     5605.14     5714.47    211.76 o
   7  -6   3      378.90      343.07     51.18 o
   8  -6   3      123.86       58.81     17.91 o
   9  -6   3       33.81       72.42     20.13 o
  10  -6   3     2030.84     1977.18    172.85 o
  11  -6   3      541.64      278.12    104.03 o
  12  -6   3      199.26      142.33     95.26 o
 -12  -5   3     1657.88     1943.47    149.25 o
 -11  -5   3      995.93      894.64    324.82 o
 -10  -5   3     2391.41     1739.74    338.78 o
  -9  -5   3      116.07      120.71     75.61 o
  -8  -5   3       22.93       31.76     28.41 o
  -7  -5   3     3663.52     3633.58    240.06 o
  -6  -5   3        1.95        3.95     28.11 o
  -5  -5   3      196.54      190.66     42.25 o
  -4  -5   3       97.50      274.73     48.31 o
  -3  -5   3     1131.18     1048.06     81.46 o
  -2  -5   3    54565.90    57026.36    402.60 o
  -1  -5   3     6677.52     7491.83    263.45 o
   0  -5   3      464.01      138.67     41.62 o
   1  -5   3     8011.50     8562.83    155.37 o
   2  -5   3     2162.97     1806.48     88.52 o
   3  -5   3     2331.93     2036.81    175.94 o
   4  -5   3     8719.03     9050.26    396.23 o
   5  -5   3     8202.94     7957.36    279.17 o
   6  -5   3     4733.79     5190.99    174.16 o
   7  -5   3     2990.43     2796.30     74.50 o
   8  -5   3     3678.62     4121.04    166.26 o
   9  -5   3     1151.26     1173.26     82.44 o
  10  -5   3       57.70      137.80     66.35 o
  11  -5   3      439.10      421.44    181.75 o
  12  -5   3      339.97      408.59    201.39 o
 -12  -4   3      381.47      176.43    190.27 o
 -11  -4   3       30.27      124.42     73.51 o
 -10  -4   3      357.37      258.55    126.08 o
  -9  -4   3      431.08      257.12     73.33 o
  -8  -4   3     1791.12     1662.24     72.17 o
  -7  -4   3       17.66       33.79     18.20 o
  -6  -4   3      792.16      877.90     96.31 o
  -5  -4   3    16144.00    17724.00    286.65 o
  -4  -4   3       54.22       97.82     30.48 o
  -3  -4   3     5269.45     7826.01    252.33 o
  -2  -4   3     4039.79     3792.67    105.77 o
  -1  -4   3      143.29      541.81    107.96 o
   0  -4   3     5121.56     5227.35    155.18 o
   1  -4   3      390.13     1138.45    106.03 o
   2  -4   3      242.53      459.05    132.35 o
   3  -4   3     8140.85     8138.04    209.03 o
   4  -4   3     3718.43     2597.81    140.54 o
   5  -4   3      150.97      141.70     25.34 o
   6  -4   3      124.10      122.97     27.85 o
   7  -4   3     5663.77     5761.35    206.36 o
   8  -4   3       97.90      149.12     55.78 o
   9  -4   3     2204.10     2102.56    180.94 o
  10  -4   3     3046.25     3219.94    317.84 o
  11  -4   3        6.13       33.84     37.75 o
  12  -4   3      149.54       89.82     71.17 o
  13  -4   3       27.39       72.53     57.95 o
 -13  -3   3      490.64      307.15    217.33 o
 -12  -3   3       15.69       34.35     66.97 o
 -11  -3   3      242.73      154.89    112.43 o
 -10  -3   3      718.08      847.46     77.23 o
  -9  -3   3     1727.91     1732.15    126.90 o
  -8  -3   3     4457.22     4696.06    167.63 o
  -7  -3   3     4526.34     4597.71    116.94 o
  -6  -3   3    12083.35    12312.90    291.98 o
  -5  -3   3     2304.37     1794.23    104.72 o
  -4  -3   3    19363.66    19071.52    285.77 o
  -3  -3   3      854.00      585.37     57.54 o
  -2  -3   3     2202.66     1045.84     58.02 o
  -1  -3   3      779.49      762.69    112.18 o
   0  -3   3      932.53      287.07     43.26 o
   1  -3   3    70539.76    72425.30    712.94 o
   2  -3   3    15285.81    12267.94    304.25 o
   3  -3   3       49.28      327.05     68.40 o
   4  -3   3      138.81      329.96    102.24 o
   5  -3   3     6880.61     5491.75    225.95 o
   6  -3   3      104.19       43.84     45.50 o
   7  -3   3      515.17      497.59    115.03 o
   8  -3   3       57.44       75.90     27.79 o
   9  -3   3     3060.55     2905.84    144.41 o
  10  -3   3      105.43       11.76     33.39 o
  11  -3   3     5443.74     5733.37    567.91 o
  12  -3   3     2368.36     3120.43    242.16 o
  13  -3   3       51.38       37.07     40.03 o
 -13  -2   3       22.20       53.62     31.14 o
 -12  -2   3       11.55       31.26     40.53 o
 -11  -2   3     2733.81     3089.34    128.88 o
 -10  -2   3     4617.26     4157.53    247.75 o
  -9  -2   3      868.95      762.56     98.95 o
  -8  -2   3     4447.91     4319.67    135.25 o
  -7  -2   3     1219.57     1299.53     64.68 o
  -6  -2   3        0.01       29.46     17.19 o
  -5  -2   3      288.17      326.66     53.33 o
  -4  -2   3      168.10      213.59     34.55 o
  -3  -2   3      103.03      450.46     66.17 o
  -2  -2   3      139.37      547.18     65.69 o
  -1  -2   3     9218.25     7571.20     81.30 o
   0  -2   3      354.44      313.88     42.59 o
   1  -2   3       23.37      476.23     42.75 o
   2  -2   3    19172.96    24526.16    641.92 o
   3  -2   3     2905.04     2276.67     68.03 o
   4  -2   3    11068.59     8575.65    179.84 o
   5  -2   3     4617.72     4271.13    249.33 o
   6  -2   3       44.17       35.07     25.18 o
   7  -2   3     2505.43     1977.18    235.92 o
   8  -2   3       26.18       54.03     18.47 o
   9  -2   3     1086.51     1096.82     82.97 o
  10  -2   3      542.37      498.17    116.94 o
  11  -2   3       40.59       26.39     45.34 o
  12  -2   3      255.79      195.21    125.65 o
  13  -2   3     1382.07     1108.39    403.40 o
 -12  -1   3     2979.49     3006.27    263.54 o
 -11  -1   3       73.71       80.64     31.90 o
 -10  -1   3      911.96     1107.63     78.38 o
  -9  -1   3      148.82      125.41     22.76 o
  -8  -1   3      119.72      100.15     20.76 o
  -7  -1   3     1333.21     1454.50     67.05 o
  -6  -1   3     9122.15     9499.87    143.62 o
  -5  -1   3    31637.78    34469.14    436.16 o
  -4  -1   3      201.76      430.71     64.55 o
  -3  -1   3     8852.69     9842.52    179.04 o
  -2  -1   3    12179.90     9885.70     96.29 o
  -1  -1   3      533.83      529.61     30.33 o
   0  -1   3    60315.03    53113.38    325.02 o
   1  -1   3    16242.25    16347.24    188.51 o
   2  -1   3     9901.20     8737.23    120.83 o
   3  -1   3     5387.75     3286.21    133.87 o
   4  -1   3     3293.36     3572.29    273.48 o
   6  -1   3     1136.48     1105.61    147.89 o
   7  -1   3       25.07       83.11     21.68 o
   8  -1   3      478.00      488.44     52.12 o
   9  -1   3       52.11       46.68     19.52 o
  10  -1   3     1113.45     1274.08     91.06 o
  11  -1   3      937.00      891.54     77.81 o
  12  -1   3      197.09      357.68    235.37 o
  13  -1   3       63.42       -8.90     74.50 o
 -12   0   3      537.77      544.49    198.18 o
 -11   0   3     1360.16     1433.08    318.52 o
 -10   0   3      498.15      492.11     65.02 o
  -9   0   3       18.39       30.14     16.82 o
  -8   0   3     1428.40     1345.32     82.76 o
  -7   0   3     4883.92     4530.86    118.51 o
  -6   0   3     1049.15     1283.33     54.58 o
  -5   0   3       23.86       28.90     16.12 o
  -4   0   3      903.44     1197.47     40.56 o
  -3   0   3     2178.01     1255.59     32.80 o
  -2   0   3     9303.89     7782.62    174.89 o
  -1   0   3      381.68     1327.62     78.86 o
   0   0   3     2112.74     3366.74     71.28 o
   1   0   3     4819.38     7230.95    130.68 o
   2   0   3     4193.75     5966.74    221.31 o
   3   0   3      333.46     1269.57     48.73 o
   4   0   3     3457.54     2473.99     87.76 o
   5   0   3     6975.62     6857.20    101.68 o
   6   0   3      676.73     1139.38     62.69 o
   7   0   3       49.47       70.20     19.41 o
   8   0   3     5443.15     5407.49    159.06 o
   9   0   3     5321.07     5230.52    268.05 o
  10   0   3      347.59      366.98     57.34 o
  11   0   3       56.32       54.22     29.27 o
  12   0   3      124.06      151.85     99.09 o
  13   0   3      557.66      360.77    133.07 o
 -12   1   3      619.13     1050.93    166.80 o
 -11   1   3     1012.50      708.47    164.52 o
 -10   1   3      251.73      179.07     37.22 o
  -9   1   3     4215.66     4701.25    255.84 o
  -8   1   3       11.81       49.65     13.68 o
  -7   1   3       15.79       29.83     13.54 o
  -6   1   3     1446.17     1465.64     51.62 o
  -5   1   3       35.23       45.93     11.91 o
  -4   1   3     4033.60     3636.84     96.14 o
  -3   1   3    24203.12    30738.62    587.88 o
  -2   1   3    38690.74    35859.26    321.74 o
  -1   1   3    36834.23    35568.59    299.33 o
   0   1   3      111.25      105.50     17.92 o
   1   1   3    21493.22    19651.35    352.64 o
   2   1   3    13759.54    21362.32    256.86 o
   3   1   3    34558.87    33313.68    322.12 o
   4   1   3     5634.05     5253.98    100.52 o
   5   1   3    22409.08    19031.24    296.39 o
   6   1   3     1886.56     2209.61     63.95 o
   7   1   3        6.91       23.52     14.11 o
   8   1   3     3110.89     2743.92    115.30 o
   9   1   3     8811.51     8900.81    277.89 o
  10   1   3        3.82       17.85     21.74 o
  11   1   3       71.92      113.60     30.94 o
  12   1   3      646.40      543.26    234.25 o
  13   1   3     1179.38      733.90    359.66 o
 -12   2   3       30.89       28.71     65.42 o
 -11   2   3     1706.99     2148.95    315.88 o
 -10   2   3      871.52      772.28     73.95 o
  -9   2   3     3588.60     4174.11    121.55 o
  -8   2   3     1633.93     1524.89     45.62 o
  -7   2   3     7411.27     7957.64    169.36 o
  -6   2   3       33.91       26.83     13.82 o
  -5   2   3      731.67      567.49     29.66 o
  -4   2   3     1055.96      517.63    133.52 o
  -3   2   3      321.80      430.68    115.87 o
  -2   2   3      125.99       20.62     10.84 o
  -1   2   3     4136.79     6523.04    139.41 o
   0   2   3     3521.51     4040.73    114.16 o
   1   2   3    11843.14     8031.20    177.73 o
   2   2   3      608.78      391.68     90.05 o
   3   2   3     1404.97     3142.22     88.12 o
   4   2   3       94.28       28.06     24.80 o
   5   2   3       56.48      135.55     38.31 o
   6   2   3    12549.53    12733.19    249.49 o
   7   2   3      104.60      132.30     24.70 o
   8   2   3     4014.09     3826.58     98.44 o
   9   2   3     8160.53     7944.86    260.15 o
  10   2   3       71.40       75.38     22.81 o
  11   2   3      423.73      592.86    106.18 o
  12   2   3      570.20      522.13    216.71 o
  13   2   3      596.42      294.05    158.27 o
 -12   3   3      298.35      340.26    180.76 o
 -11   3   3      887.34      739.64    135.92 o
 -10   3   3       67.89      150.43     28.99 o
  -9   3   3    10394.66    11488.78    250.44 o
  -8   3   3     3961.11     4327.64     88.51 o
  -7   3   3     8751.44     9291.86    170.05 o
  -6   3   3     4715.51     5183.68    158.18 o
  -5   3   3     3977.17     2869.62    151.40 o
  -4   3   3     5778.78     5570.30    124.68 o
  -3   3   3     9237.61    12249.47    329.51 o
  -1   3   3     1486.95     1240.01     55.18 o
   0   3   3      401.93     1229.56     55.10 o
   1   3   3    30892.48    32134.00    394.75 o
   2   3   3     5046.49     3430.32     90.96 o
   3   3   3      270.76      897.27     59.86 o
   4   3   3     9786.89    10212.32    412.05 o
   5   3   3     9551.38     8032.50    201.33 o
   6   3   3    14172.94    15372.42    309.44 o
   7   3   3     6488.00     6474.01    169.19 o
   8   3   3       15.69       43.34     24.75 o
   9   3   3     1302.36     1469.52     61.10 o
  10   3   3      238.09      186.61     53.58 o
  11   3   3     2744.99     2438.24    200.35 o
  12   3   3       21.36       43.00    103.78 o
  13   3   3      108.06       76.85     54.73 o
 -12   4   3      128.27      110.08     84.14 o
 -11   4   3        4.49       18.35     14.14 o
 -10   4   3      118.47       75.26     16.69 o
  -9   4   3     1533.85     1915.47    126.59 o
  -8   4   3       20.96       32.15      7.61 o
  -7   4   3     3188.09     2763.79    263.23 o
  -6   4   3      259.02      110.36     51.03 o
  -5   4   3    40998.31    45983.98    469.87 o
  -4   4   3       71.45       33.91      6.69 o
  -3   4   3      390.23      293.14     35.26 o
  -2   4   3     9329.48     8911.33    306.27 o
  -1   4   3      181.29       28.98     19.52 o
   0   4   3     9073.07     8092.19    105.33 o
   1   4   3     8766.82     8257.29    116.96 o
   2   4   3     2455.71     4066.80    108.77 o
   3   4   3     7398.20     9578.84    382.27 o
   4   4   3      785.58      308.36     52.82 o
   5   4   3    10394.42    10731.38    218.00 o
   6   4   3     1518.52     1189.18     76.99 o
   7   4   3     1106.08     1057.83    182.08 o
   8   4   3      752.07      802.74     65.56 o
   9   4   3       56.53       66.50     23.39 o
  10   4   3     3457.77     3943.45    246.34 o
  11   4   3      641.09      595.85    134.19 o
  12   4   3     1344.28     1291.24    194.35 o
  13   4   3     1050.20      798.64    417.24 o
 -12   5   3       24.79       68.94     36.69 o
 -11   5   3       78.60       76.85     44.85 o
 -10   5   3      118.08      194.35     75.98 o
  -9   5   3     1064.32     1573.93    176.93 o
  -8   5   3       95.99      175.81     58.19 o
  -7   5   3      127.75      154.93     66.22 o
  -6   5   3       40.76       82.91     12.44 o
  -5   5   3    17947.40    16900.04    342.19 o
  -4   5   3       57.27       90.10     19.90 o
  -3   5   3    11998.34    15472.56    361.34 o
  -2   5   3     3210.33     2853.92    122.75 o
  -1   5   3      278.67       29.54     18.58 o
   0   5   3    10279.50     9004.23    153.78 o
   1   5   3     3200.50     4304.69    123.39 o
   2   5   3     4742.58     6164.99    127.38 o
   3   5   3      689.42     1189.02     70.86 o
   4   5   3     9664.36    10266.25    173.93 o
   5   5   3     5871.20     5257.20    135.37 o
   6   5   3      128.02      142.34     37.99 o
   7   5   3       11.20       27.74     29.77 o
   8   5   3     2240.78     2159.94     86.26 o
   9   5   3      278.65      151.13     52.28 o
  10   5   3     2698.92     2993.36    291.19 o
  11   5   3     1430.67     1217.77    259.42 o
  12   5   3      166.48       71.04     71.91 o
  13   5   3        2.15       -2.47     60.66 o
 -11   6   3      159.99      114.66     49.30 o
 -10   6   3      828.44     1147.68    374.61 o
  -9   6   3     3892.51     4902.92    435.03 o
  -8   6   3     2680.38     2907.30    224.00 o
  -7   6   3      155.94      219.98     24.97 o
  -6   6   3      292.58      268.74     29.80 o
  -5   6   3     3823.57     3526.50     96.39 o
  -4   6   3      724.97      439.69     72.01 o
  -3   6   3     5040.20     5050.81    134.28 o
  -2   6   3    17429.17    16178.56    174.84 o
  -1   6   3     5790.24     7752.01    253.77 o
   0   6   3     7782.69     8182.26    150.61 o
   1   6   3    10140.98     9379.24    166.98 o
   2   6   3        1.28        8.78     31.43 o
   3   6   3      158.13      105.65     27.84 o
   4   6   3     2903.61     3539.44    180.32 o
   5   6   3     2895.98     3075.86    126.45 o
   6   6   3      148.32      197.47     59.32 o
   7   6   3     8335.94     8072.35    372.39 o
   8   6   3     4375.90     4713.14    263.29 o
   9   6   3      781.66      496.36    122.53 o
  10   6   3     2788.31     3177.51    341.99 o
  11   6   3       88.38       84.14     42.01 o
  12   6   3       75.87       -2.35     48.06 o
 -11   7   3       46.16       42.38     34.35 o
 -10   7   3     1769.55     1253.56    330.50 o
  -9   7   3     4120.73     4756.14    346.69 o
  -8   7   3      439.12      397.17     37.11 o
  -7   7   3       63.12       26.66     11.31 o
  -6   7   3      369.54      339.69     54.88 o
  -5   7   3      631.72      494.23     77.96 o
  -4   7   3      765.43      810.05     46.52 o
  -3   7   3     1229.25     1543.79     89.82 o
  -2   7   3     2434.42     1742.60     74.61 o
  -1   7   3      155.59       48.75     16.88 o
   0   7   3     1818.35     2309.25     98.84 o
   1   7   3      904.62     1068.33     61.53 o
   2   7   3       50.99      101.23     28.98 o
   3   7   3      325.52      370.10     91.20 o
   4   7   3       86.72      165.07     43.26 o
   5   7   3     6237.41     6698.00    196.00 o
   6   7   3     4870.90     4448.28    175.69 o
   7   7   3        4.09       36.20     41.64 o
   8   7   3    10084.05    10586.07    288.00 o
   9   7   3      849.01     1167.57    416.25 o
  10   7   3       90.29       99.46     53.62 o
  11   7   3        1.49       69.81     67.83 o
  12   7   3       32.36       23.60     53.62 o
 -10   8   3      165.35      182.86     66.22 o
  -9   8   3     3025.13     3531.37    183.23 o
  -8   8   3       10.54        5.12     12.07 o
  -7   8   3      341.58      248.94     60.86 o
  -6   8   3     4583.29     5514.95    148.26 o
  -5   8   3     3609.81     3360.13    166.17 o
  -4   8   3     6482.66     6631.59    221.57 o
  -3   8   3       83.93        4.88     24.39 o
  -2   8   3     2913.00     2683.92    117.31 o
  -1   8   3        0.31      -12.00     30.82 o
   0   8   3      896.97      894.07    131.68 o
   1   8   3    34774.87    36269.80   1210.13 o
   2   8   3     3339.57     2895.85    124.64 o
   3   8   3       10.85       32.79     34.77 o
   4   8   3      864.15      837.49    152.50 o
   5   8   3      888.81     1036.90    187.64 o
   6   8   3     2020.55     2441.51    551.54 o
   7   8   3      282.74      366.08    115.27 o
   8   8   3      663.56     1024.86    228.57 o
   9   8   3      351.15      127.38     73.51 o
  10   8   3       39.50       42.87     51.77 o
  11   8   3     2616.42     3375.32    215.47 o
 -10   9   3      197.69      179.77     80.80 o
  -9   9   3      573.36      518.92    235.00 o
  -8   9   3       44.50        8.15     58.44 o
  -7   9   3       43.14       30.90     18.08 o
  -6   9   3      276.91      229.97     43.14 o
  -5   9   3       21.58       70.48     27.41 o
  -4   9   3       64.22      121.25     29.11 o
  -3   9   3     1906.02     1647.25    129.73 o
  -2   9   3      163.13      239.57     87.47 o
  -1   9   3     5895.22     5418.12    237.28 o
   0   9   3       13.20       24.47     22.07 o
   1   9   3       12.98       27.10     30.61 o
   2   9   3     2074.59     2180.18    287.69 o
   3   9   3      495.28      553.32    130.92 o
   4   9   3     1317.01     1300.95    177.07 o
   5   9   3     3404.63     3452.42    450.22 o
   6   9   3     1066.05      949.00    249.33 o
   7   9   3      358.67      536.46    146.90 o
   8   9   3        3.98       -5.56     75.86 o
   9   9   3     3027.66     2341.31    165.81 o
  10   9   3       11.82       11.37     79.69 o
  11   9   3       11.71       51.15     87.10 o
  -9  10   3      103.32      158.15     71.54 o
  -8  10   3     1509.07     1699.58    347.80 o
  -7  10   3        0.76       24.56     25.80 o
  -6  10   3     2103.29     2157.70    181.95 o
  -5  10   3     2404.87     2360.80    323.26 o
  -4  10   3       76.25      104.07     33.94 o
  -3  10   3     1160.92     1403.61    212.76 o
  -2  10   3      333.97      495.49    134.61 o
  -1  10   3       27.27       70.98     33.69 o
   0  10   3     2957.56     2869.03    101.03 o
   1  10   3     1805.49     1987.61    129.85 o
   2  10   3      858.90      844.70    135.92 o
   3  10   3      116.42       69.56     55.35 o
   4  10   3       20.94       82.66     56.59 o
   5  10   3     4053.18     4498.65    224.12 o
   6  10   3      144.44      100.20     86.61 o
   7  10   3      181.41      316.05    163.46 o
   8  10   3      337.57      136.65    100.45 o
   9  10   3     1713.38     1355.74    513.98 o
  10  10   3      244.70      402.78    195.58 o
  -9  11   3      432.98      396.48     86.36 o
  -8  11   3      791.94      539.30    140.11 o
  -7  11   3      106.88       61.90     60.17 o
  -6  11   3      857.52     1081.63    147.66 o
  -5  11   3       94.90       49.33     27.19 o
  -4  11   3     1716.40     1627.65    356.14 o
  -3  11   3       13.45       42.43     25.27 o
  -2  11   3       56.30       66.21     36.45 o
  -1  11   3     2120.69     1651.50    256.49 o
   0  11   3      308.28      244.54     59.46 o
   1  11   3     3217.43     3347.77    240.19 o
   2  11   3       58.03      220.91     69.68 o
   3  11   3      229.86      252.66     84.39 o
   4  11   3       11.19       42.13     80.43 o
   5  11   3     1748.94     1548.60    167.78 o
   6  11   3     1926.25     1921.85    457.51 o
   7  11   3      835.03      546.59    173.59 o
   8  11   3      382.52      426.50    116.14 o
   9  11   3     1334.96      675.71    416.00 o
  -8  12   3      109.29       48.68     59.80 o
  -7  12   3       20.90       72.65     76.73 o
  -6  12   3      278.67      251.64     90.50 o
  -5  12   3        4.81       53.79     42.67 o
  -4  12   3     2576.23     2950.35    605.65 o
  -3  12   3     1718.73     1359.39    511.20 o
  -2  12   3     1322.05     1278.33    436.20 o
  -1  12   3      501.91      497.67     82.90 o
   0  12   3       80.76      102.67     56.71 o
   1  12   3     4685.44     5873.91    382.02 o
   2  12   3     1097.68      736.00    319.14 o
   3  12   3     7017.42     7722.01    708.69 o
   4  12   3       21.49       20.39     87.72 o
   5  12   3      504.42      632.46    223.88 o
   6  12   3      343.96      189.78     98.59 o
   7  12   3        6.00       -2.10     86.61 o
   8  12   3      402.76      599.97    127.63 o
  -7  13   3        4.81      -20.02     56.22 o
  -6  13   3      314.48      274.78     94.64 o
  -5  13   3     1418.38      867.81    215.27 o
  -4  13   3      227.82      269.22    190.64 o
  -3  13   3       75.97       91.68     63.26 o
  -2  13   3      162.21      201.64     73.27 o
  -1  13   3      257.11      147.15     66.35 o
   0  13   3     1173.31      805.93    197.31 o
   1  13   3       10.32       98.35     78.33 o
   2  13   3       68.05      165.44     81.67 o
   3  13   3      466.76      456.40    139.74 o
   4  13   3      476.96      413.65    195.21 o
   5  13   3      900.44      789.62    144.68 o
   6  13   3      398.17      394.75    254.39 o
   7  13   3      408.85      271.81    113.30 o
  -5  14   3        0.20       14.58     52.26 o
  -4  14   3      283.88      307.27     90.69 o
  -3  14   3       65.97      105.64     49.05 o
  -2  14   3      139.76       59.31     47.20 o
  -1  14   3      276.05      461.84    183.47 o
   0  14   3      243.65      128.74    126.15 o
   1  14   3      351.90      459.98    281.70 o
   2  14   3       77.50       53.50     51.89 o
   3  14   3      911.56      813.22    210.29 o
   4  14   3     1691.86     1309.78    559.57 o
   5  14   3       89.79      256.49    120.59 o
  -1  15   3      199.89       44.23     70.05 o
   0  15   3      482.59      291.83    131.34 o
   1  15   3        1.44       37.44     65.85 o
   2  15   3       20.86      124.05     56.22 o
  -3 -13   4       64.98      131.71    119.35 o
  -2 -13   4       66.93      129.24     68.20 o
  -1 -13   4      465.33      412.05    168.90 o
   1 -13   4     2342.82     1908.14    332.60 o
   2 -13   4      346.02      212.39    109.96 o
   3 -13   4        9.33       89.45     80.93 o
   4 -13   4        7.25       61.03     42.01 o
  -6 -12   4       86.58       44.23     70.42 o
  -5 -12   4      765.46      939.86    330.75 o
  -4 -12   4     1101.86     1282.10    256.00 o
  -3 -12   4      390.86      451.71    214.61 o
  -2 -12   4       51.73       84.76     66.10 o
  -1 -12   4      515.20      797.03    229.19 o
   0 -12   4       26.05       42.13     79.57 o
   1 -12   4      651.93      837.07    174.46 o
   2 -12   4      272.06      320.00    136.65 o
   3 -12   4       95.42       70.92     74.13 o
   4 -12   4      549.86      569.45    226.72 o
   5 -12   4      875.43      781.59    345.95 o
   6 -12   4      772.81     1051.30    346.69 o
  -7 -11   4        3.15        2.97     79.32 o
  -6 -11   4       40.35       97.36     79.07 o
  -5 -11   4     1166.39      847.69    317.90 o
  -4 -11   4      713.25      715.74    217.20 o
  -3 -11   4     3648.60     3883.49    438.24 o
  -2 -11   4      761.17     1151.38    266.25 o
  -1 -11   4      440.14      670.89    241.05 o
   0 -11   4     1606.47     1296.93    314.32 o
   1 -11   4     1109.34     1256.28    278.49 o
   2 -11   4       23.80       98.72     48.43 o
   3 -11   4      202.87      260.57     96.86 o
   4 -11   4      185.89      277.25    139.74 o
   5 -11   4     1095.91      891.30    170.87 o
   6 -11   4       21.26       73.14     60.42 o
   7 -11   4       42.35       43.74     53.62 o
   8 -11   4       55.53       83.40     68.20 o
  -8 -10   4      257.35      248.96    153.33 o
  -7 -10   4       86.79       73.27     93.03 o
  -6 -10   4       88.13       27.55     82.53 o
  -5 -10   4     3683.22     3944.40    223.88 o
  -4 -10   4      170.31      180.88    104.53 o
  -3 -10   4     1189.96     1415.78    247.60 o
  -2 -10   4       27.62       54.73     44.48 o
  -1 -10   4     3860.67     4644.57    433.30 o
   0 -10   4       46.96       16.31     62.27 o
   1 -10   4     1664.44     1433.70    295.04 o
   2 -10   4     1095.30     1461.00    252.29 o
   3 -10   4       46.26       74.38     51.15 o
   4 -10   4      274.90      506.32    209.54 o
   5 -10   4      701.95      641.73    286.89 o
   6 -10   4      965.08     1049.08    229.68 o
   7 -10   4      113.46       93.78     97.48 o
   8 -10   4      214.98      153.95     69.44 o
   9 -10   4     1282.71     1652.63    382.15 o
  -9  -9   4     1939.62     1389.34    580.94 o
  -8  -9   4     1471.65     1579.00    490.38 o
  -7  -9   4     1754.54     1700.08    562.66 o
  -6  -9   4     1985.55     1777.91    490.75 o
  -5  -9   4      204.45      141.22    101.81 o
  -4  -9   4      181.65      254.64    146.04 o
  -3  -9   4     2658.19     2739.77    217.20 o
  -2  -9   4       67.04      222.52     78.95 o
  -1  -9   4      984.94      926.89    192.12 o
   0  -9   4     3876.45     4309.74    269.84 o
   1  -9   4     1506.32     1988.32    302.70 o
   2  -9   4     6226.09     7166.27    552.65 o
   3  -9   4     1242.61     1421.84    424.65 o
   4  -9   4      473.97      513.61     97.24 o
   5  -9   4       74.30      176.68     68.82 o
   6  -9   4     2624.44     2837.13    225.48 o
   7  -9   4     1860.02     2103.25    165.48 o
   8  -9   4      222.87      201.39     94.64 o
   9  -9   4      182.09      190.02     81.05 o
  10  -9   4      127.51      102.42     82.29 o
 -10  -8   4       33.99      112.56    101.19 o
  -9  -8   4       38.29       59.55     85.75 o
  -8  -8   4       75.03      142.46     99.34 o
  -7  -8   4      166.84      275.15    102.18 o
  -6  -8   4     1926.20     1686.86    529.91 o
  -5  -8   4     4321.68     4277.13    230.80 o
  -4  -8   4      449.47      531.64    138.63 o
  -3  -8   4       44.34      127.63     73.51 o
  -2  -8   4      211.88      195.68     45.41 o
  -1  -8   4     8415.02     9064.83    361.79 o
   0  -8   4       99.78      114.97     55.36 o
   1  -8   4      384.39      339.04    110.16 o
   2  -8   4     1592.08     1527.53    276.73 o
   3  -8   4     4571.23     5067.73    190.23 o
   4  -8   4      282.22      369.04     74.21 o
   5  -8   4     5212.08     5189.94    251.98 o
   6  -8   4       11.81       53.41     37.74 o
   7  -8   4        4.72       22.96     17.43 o
   8  -8   4      313.86      401.87     92.43 o
   9  -8   4       88.14      124.29     82.04 o
  10  -8   4      213.81      203.49     86.98 o
  11  -8   4     1345.41      736.99    357.81 o
 -11  -7   4      273.98      302.70    129.11 o
 -10  -7   4       12.68       53.13     71.91 o
  -9  -7   4     1407.27     1186.59    381.28 o
  -8  -7   4      395.37      584.15    219.18 o
  -7  -7   4     1073.62     1017.08    125.41 o
  -6  -7   4     1436.29     1477.31    329.02 o
  -5  -7   4      220.72      156.17     71.91 o
  -4  -7   4     2618.80     2637.26    207.58 o
  -3  -7   4     2826.40     3158.22    134.48 o
  -2  -7   4    10083.21    11041.36    424.65 o
  -1  -7   4     2875.89     3241.30    179.00 o
   0  -7   4     1340.23     1350.86    145.84 o
   1  -7   4     3924.17     4459.52    232.03 o
   2  -7   4        6.28       52.83     44.86 o
   3  -7   4      150.86      202.94     55.90 o
   4  -7   4      104.73      125.78     49.09 o
   5  -7   4     4185.59     4396.68    201.78 o
   6  -7   4     2712.50     2713.36    363.61 o
   7  -7   4     1153.45      879.30    135.62 o
   8  -7   4      337.59      229.95     45.76 o
   9  -7   4     1612.06     1306.04    295.32 o
  10  -7   4      158.78       26.07     45.96 o
  11  -7   4      262.59      257.24    156.17 o
 -11  -6   4     1140.33     1017.70    359.78 o
 -10  -6   4       94.31      133.56     61.03 o
  -9  -6   4        6.22       52.76     84.51 o
  -8  -6   4       13.15       13.34     81.17 o
  -7  -6   4      998.16     1173.25    172.36 o
  -6  -6   4      102.88       83.77     52.19 o
  -5  -6   4     2002.46     2000.19    109.33 o
  -4  -6   4     2208.67     2474.82    134.64 o
  -3  -6   4      425.47      441.79     66.95 o
  -2  -6   4     7840.58     8564.17    223.54 o
  -1  -6   4    10302.40    10033.86    209.68 o
   0  -6   4     3234.36     3298.26    107.25 o
   1  -6   4     1030.94     1473.49    218.38 o
   2  -6   4       90.65      181.07     55.04 o
   3  -6   4       28.24       36.42     27.74 o
   4  -6   4       89.16       77.32     49.22 o
   5  -6   4     9793.54     9562.61    266.81 o
   6  -6   4     2552.04     2692.02    283.18 o
   7  -6   4       78.72       70.86     27.67 o
   8  -6   4        9.41        6.78     11.92 o
   9  -6   4     1132.41     1309.03    142.96 o
  10  -6   4      143.23       62.14     38.14 o
  11  -6   4        0.70       47.81     57.82 o
  12  -6   4      125.36       59.43     51.15 o
 -12  -5   4       12.29       32.86     60.05 o
 -11  -5   4      171.65      100.69     50.04 o
 -10  -5   4      198.37      239.07    101.07 o
  -9  -5   4     2740.64     2953.64    341.13 o
  -7  -5   4      265.81      201.85     77.22 o
  -6  -5   4     5778.74     5469.86    142.05 o
  -5  -5   4     2264.74     2295.86     81.99 o
  -4  -5   4       30.12      109.39     33.70 o
  -3  -5   4    10705.75    11720.93    245.55 o
  -2  -5   4     1290.77      871.62    139.98 o
  -1  -5   4     5997.66     5219.32    446.90 o
   0  -5   4       11.66      108.86     31.21 o
   1  -5   4     7787.57     7612.37    114.98 o
   2  -5   4    17862.85    17073.07    271.95 o
   3  -5   4     1884.90     2341.37    117.72 o
   4  -5   4    11243.50    11794.82    298.87 o
   5  -5   4     2060.78     2016.22    223.26 o
   6  -5   4       37.39       52.15     14.23 o
   7  -5   4      137.67      171.83     31.07 o
   8  -5   4     1607.26     1855.30    107.98 o
   9  -5   4    10115.80    11793.23    588.42 o
  10  -5   4     1842.60     1623.16    157.16 o
  11  -5   4       15.12       -6.67     68.82 o
  12  -5   4        7.60       30.76     37.81 o
 -12  -4   4      675.54      396.73    192.00 o
 -11  -4   4      102.93      170.38     90.19 o
 -10  -4   4      616.01      595.27    260.82 o
  -9  -4   4      571.52      363.22     95.71 o
  -8  -4   4      112.05      109.19     38.68 o
  -7  -4   4     4806.38     4827.03    120.51 o
  -6  -4   4      151.33      116.70     27.24 o
  -5  -4   4      269.00      214.40     46.16 o
  -4  -4   4     2599.49     2875.43    112.44 o
  -3  -4   4    11401.67    13483.27    268.57 o
  -2  -4   4     2070.91     2790.05    107.45 o
  -1  -4   4    12082.87    12867.18    155.20 o
   0  -4   4     3025.85     3454.31    102.02 o
   1  -4   4     2109.54     3443.81     93.51 o
   2  -4   4     3310.56     2879.58    131.70 o
   3  -4   4     1028.02      639.13    116.48 o
   4  -4   4     3439.67     3023.40     96.54 o
   5  -4   4     2851.53     3015.51     90.64 o
   6  -4   4       53.13       65.22     18.65 o
   7  -4   4      240.35      241.66     72.79 o
   8  -4   4       65.60      103.37     54.11 o
   9  -4   4     1592.36     1607.56    226.66 o
  10  -4   4       12.72       36.34     32.78 o
  11  -4   4      139.82       40.85     28.97 o
  12  -4   4       16.63       12.85     71.29 o
  13  -4   4     1161.47      909.22    449.61 o
 -12  -3   4        7.52       53.87     70.05 o
 -11  -3   4      682.06      614.55    224.62 o
 -10  -3   4     2819.38     3025.67    247.57 o
  -9  -3   4      135.48      133.07     59.92 o
  -8  -3   4      817.52      884.73    113.32 o
  -7  -3   4      280.01      316.75     56.17 o
  -6  -3   4        3.32       24.31     21.05 o
  -5  -3   4    26454.57    26482.25    403.43 o
  -4  -3   4     4814.70     4879.82    167.08 o
  -3  -3   4     7067.04    10226.22    231.37 o
  -2  -3   4     2115.19     2490.46     82.96 o
  -1  -3   4      606.04      524.65     55.94 o
   0  -3   4    26460.07    23976.11    568.24 o
   1  -3   4      886.75      911.22     73.66 o
   2  -3   4    10526.04     9162.68    139.81 o
   3  -3   4    16525.48    19005.97    445.40 o
   4  -3   4     7060.07     8362.46    226.12 o
   5  -3   4    18750.04    16162.83    936.90 o
   6  -3   4     1011.73      990.62    105.54 o
   7  -3   4     1129.39      894.61    105.37 o
   8  -3   4      900.81      997.00    101.45 o
   9  -3   4     4467.12     4800.44    243.50 o
  10  -3   4      254.19      235.45     77.00 o
  11  -3   4       59.95       45.59     40.52 o
  12  -3   4      905.55     1375.26    370.04 o
  13  -3   4     2013.77     1942.98    537.70 o
 -12  -2   4      159.22       55.35     41.51 o
 -11  -2   4        9.35       53.50     38.80 o
 -10  -2   4      257.99      233.65     81.92 o
  -9  -2   4     3508.68     3159.51    222.18 o
  -8  -2   4     1388.10     1629.69     79.08 o
  -7  -2   4     4186.71     4225.25    131.38 o
  -6  -2   4       49.40       45.21     20.66 o
  -5  -2   4      404.83      310.09     39.21 o
  -4  -2   4     1057.26     1566.38     48.45 o
  -3  -2   4      390.93      392.12     62.27 o
  -2  -2   4     4801.09     7420.20    101.45 o
  -1  -2   4      434.22      136.38     24.50 o
   0  -2   4     3270.32     3728.91     74.85 o
   1  -2   4      464.33     1268.90     38.14 o
   2  -2   4     1640.03     2487.57     64.35 o
   3  -2   4     6953.62     6367.65    129.10 o
   4  -2   4       15.47       80.66     53.14 o
   5  -2   4     1142.95     1296.92    101.00 o
   6  -2   4     2795.72     3258.68    183.60 o
   7  -2   4     1907.48     1710.93     98.84 o
   8  -2   4       63.39       90.23     34.41 o
   9  -2   4      146.31      129.23     56.93 o
  10  -2   4       94.48       90.37     70.92 o
  11  -2   4      121.48      188.90     87.72 o
  12  -2   4        3.47       40.28     48.56 o
  13  -2   4      299.78      256.86    106.13 o
 -12  -1   4     1330.08     1311.75    103.29 o
 -11  -1   4     1393.34     1088.99    222.64 o
 -10  -1   4        9.11       24.34     25.20 o
  -9  -1   4     1867.85     1798.74     70.27 o
  -8  -1   4     1814.96     1849.03     70.54 o
  -7  -1   4     3546.20     3565.40     86.66 o
  -6  -1   4    24240.64    25933.49    341.15 o
  -5  -1   4    10023.39     9486.40    167.79 o
  -4  -1   4     1955.12     1874.16     54.86 o
  -3  -1   4     5791.17     8484.75    143.43 o
  -2  -1   4     6653.90     6209.91    175.07 o
  -1  -1   4    28721.52    26701.13    412.84 o
   0  -1   4     4366.24     2841.57     62.16 o
   1  -1   4      415.19      541.22     22.40 o
   2  -1   4        5.95      199.59     34.82 o
   3  -1   4     5798.12     4757.32    229.41 o
   4  -1   4    13341.35    10909.85    587.98 o
   6  -1   4     3198.71     2776.83    436.32 o
   7  -1   4     9851.15     9916.12   1055.88 o
   8  -1   4     9723.02    10954.99    412.42 o
   9  -1   4     6497.10     6084.96   1002.38 o
  10  -1   4     2137.90     2011.19    196.94 o
  11  -1   4     1091.08     1018.63    140.53 o
  12  -1   4       93.73       68.57     88.34 o
  13  -1   4      190.47      167.78    125.90 o
 -12   0   4       14.05       22.73     21.50 o
 -11   0   4       42.96       54.50     32.23 o
 -10   0   4      219.87      135.29     34.89 o
  -9   0   4     1481.25     1310.47    112.22 o
  -8   0   4      791.41      777.64     74.62 o
  -7   0   4      826.64      966.44     47.58 o
  -6   0   4       97.79       32.82     15.29 o
  -5   0   4        3.68       14.81     19.24 o
  -4   0   4     1521.35      831.98     38.01 o
  -3   0   4    13633.07    15794.42    183.06 o
  -2   0   4      145.40      842.29     31.09 o
  -1   0   4     3040.35     3986.67     74.25 o
   0   0   4       41.40       20.05     12.52 o
   1   0   4     6095.27     8271.65    128.19 o
   2   0   4    12258.12    12658.52    275.58 o
   3   0   4        5.79      124.58     34.20 o
   4   0   4     3198.34     4658.26    267.48 o
   5   0   4      786.72      648.07     68.14 o
   6   0   4        2.12       21.54     16.24 o
   7   0   4     4816.32     5175.56    137.33 o
   8   0   4       13.18       17.96     32.43 o
   9   0   4      510.53      466.89     48.56 o
  10   0   4       54.07       33.76     17.72 o
  11   0   4     1481.58      925.89    388.32 o
  12   0   4       63.92       40.03     60.91 o
  13   0   4      542.58      280.71    212.51 o
 -12   1   4      166.06      136.03     84.02 o
 -11   1   4      348.57      402.57    132.31 o
 -10   1   4      325.55      206.41     45.93 o
  -9   1   4    14704.70    14841.97   1216.00 o
  -8   1   4     1550.89     1643.94     87.86 o
  -7   1   4       73.00      146.72     29.36 o
  -6   1   4       38.47      153.35     26.58 o
  -5   1   4    23471.49    21419.07    233.19 o
  -4   1   4     1399.23     1408.63     51.65 o
  -3   1   4    19391.56    15877.76    319.02 o
  -2   1   4      971.86     1307.66     63.95 o
  -1   1   4    31355.12    27247.66    274.26 o
   0   1   4      665.26     1506.79     42.04 o
   1   1   4    41159.44    45906.07    337.74 o
   2   1   4    92237.68    90788.91    364.48 o
   3   1   4    14101.77    17325.44    214.25 o
   4   1   4     3792.94     3170.21    112.15 o
   5   1   4       47.28       45.66     51.03 o
   6   1   4     2322.63     2112.52     50.46 o
   7   1   4     3817.70     3734.17    110.09 o
   8   1   4     1630.37     1602.82     94.44 o
   9   1   4     9670.03     9763.51    305.98 o
  10   1   4        5.11       21.41     15.50 o
  11   1   4      978.99      693.03    168.90 o
  12   1   4     1687.81     1792.12    200.90 o
  13   1   4      590.25      414.52    193.36 o
 -13   2   4       92.86       25.58     31.26 o
 -12   2   4        7.57       11.00     32.86 o
 -11   2   4      483.55      221.45     55.10 o
 -10   2   4     2480.43     2622.01    187.43 o
  -9   2   4     2681.71     2564.22    125.81 o
  -8   2   4       52.81      106.86     18.49 o
  -7   2   4       12.76       20.77     15.67 o
  -6   2   4     4951.61     4588.00    155.98 o
  -5   2   4     1486.61     1153.60     73.39 o
  -4   2   4     5492.18     4700.03    158.94 o
  -3   2   4     8928.27     9861.88    432.03 o
  -2   2   4     3757.94     2822.97     58.81 o
  -1   2   4     3607.10     4538.44     79.09 o
   0   2   4     8374.80     5733.90     94.31 o
   1   2   4     2131.95     1002.54     34.46 o
   2   2   4     5434.26     6040.60    143.54 o
   3   2   4    12880.97    17887.78    759.60 o
   4   2   4     5188.07     6240.28    149.19 o
   5   2   4     4548.09     3989.93    183.04 o
   6   2   4     1994.58     2253.09     99.01 o
   7   2   4      511.82      575.59     99.23 o
   8   2   4     4296.80     4518.27    123.37 o
   9   2   4     1292.16     1378.46    118.38 o
  10   2   4      158.18       80.85     30.56 o
  11   2   4      487.78      601.05    132.00 o
  12   2   4     1183.25     1123.09    599.97 o
  13   2   4       86.73       90.81     77.84 o
 -13   3   4      353.23      199.41    168.53 o
 -12   3   4      272.89      256.37    128.49 o
 -11   3   4      240.61      353.25     64.86 o
 -10   3   4       89.25      142.19     23.42 o
  -9   3   4     2657.45     2870.05     97.52 o
  -8   3   4       57.11       23.98      8.45 o
  -7   3   4      362.05      409.65     86.68 o
  -6   3   4     2873.19     3043.59    215.41 o
  -5   3   4    59370.83    59280.19   1624.15 o
  -4   3   4       89.99       93.54     28.80 o
  -3   3   4      201.24      821.19     60.01 o
  -2   3   4      178.52      136.76     22.88 o
  -1   3   4      850.21      146.72     29.26 o
   0   3   4    20481.81    17906.41    153.73 o
   1   3   4      421.09      983.52     42.51 o
   2   3   4    11623.87     9139.16    297.08 o
   3   3   4     1274.01     1136.50    106.75 o
   4   3   4     1396.24     1817.52     75.49 o
   5   3   4    24100.97    25159.43    311.13 o
   6   3   4     3824.23     3493.21    135.19 o
   7   3   4        4.50       39.36     33.59 o
   8   3   4      620.82      685.43     69.28 o
   9   3   4      475.77      373.21     68.91 o
  10   3   4     7050.24     7634.16    189.51 o
  11   3   4      243.99      208.68    115.40 o
  12   3   4     2588.81     3327.75    318.64 o
  13   3   4      384.07      301.34    147.15 o
 -12   4   4      382.69      558.58    251.30 o
 -11   4   4     1432.23      941.19    370.90 o
 -10   4   4       55.88       83.71     79.69 o
  -9   4   4       22.42       57.84     30.67 o
  -8   4   4        2.56       44.84     32.45 o
  -7   4   4      973.96      881.83    173.69 o
  -6   4   4      997.40     1140.00    127.12 o
  -5   4   4      698.88      713.62    162.28 o
  -4   4   4     2476.44     1775.17     99.64 o
  -3   4   4     1194.23     1303.96     53.31 o
  -2   4   4     2133.31     1156.29     35.81 o
  -1   4   4    18526.70    22460.30    679.72 o
   0   4   4     9477.78     7805.67    121.14 o
   1   4   4     2343.47     1469.44     55.72 o
   2   4   4     6496.12     8366.59    157.34 o
   3   4   4     1003.55     1793.61    153.45 o
   4   4   4     1479.55     1737.27     85.81 o
   5   4   4    18046.57    17747.71    447.88 o
   6   4   4      210.64      191.98     48.27 o
   7   4   4     1651.01     1755.04    145.22 o
   8   4   4      244.11      127.50     54.16 o
   9   4   4      660.09      654.29    148.35 o
  10   4   4      186.32       83.76     46.16 o
  11   4   4      150.94      178.01     54.61 o
  12   4   4       48.79       49.17     60.17 o
  13   4   4      706.85      338.90    240.31 o
 -12   5   4      854.36     1001.51    355.58 o
 -11   5   4     1832.63     2276.82    533.74 o
 -10   5   4      313.75      240.68     86.12 o
  -9   5   4      592.34      572.38    175.63 o
  -8   5   4      609.97      592.31    222.15 o
  -7   5   4      731.90      701.65    241.54 o
  -6   5   4      832.28      795.80     95.75 o
  -5   5   4     3300.99     3057.30    194.10 o
  -4   5   4       28.52       44.15     10.29 o
  -3   5   4     1746.28     1390.35     42.51 o
  -2   5   4    14163.63    12204.60    225.48 o
  -1   5   4    23270.73    20899.47    297.51 o
   0   5   4      325.67      583.40     36.56 o
   1   5   4     1204.52     1429.38     60.83 o
   2   5   4     2238.14     1517.12    113.30 o
   3   5   4     8830.07     9871.70    151.59 o
   4   5   4     5241.09     4227.82    153.01 o
   5   5   4     1663.05     1802.58     84.21 o
   6   5   4     6724.15     7383.64    313.08 o
   7   5   4     1854.97     2028.04    175.69 o
   8   5   4     3930.31     4314.31    281.14 o
   9   5   4       40.18       97.93     36.13 o
  10   5   4       19.69       57.85     28.06 o
  11   5   4     1014.59      881.18    281.68 o
  12   5   4       86.79      299.98    122.07 o
  13   5   4     1396.82     1290.13    280.59 o
 -12   6   4       35.25       59.06     44.85 o
 -11   6   4       29.08       49.79     43.37 o
 -10   6   4     3066.72     3474.16    176.68 o
  -9   6   4      173.30      273.30     92.29 o
  -8   6   4     6295.68     6990.08    456.28 o
  -7   6   4     2519.91     2570.75    151.23 o
  -6   6   4      908.81      991.13    202.38 o
  -5   6   4     1944.72     1732.33     59.15 o
  -4   6   4     5524.43     4768.41    115.01 o
  -3   6   4      229.44      299.95     39.65 o
  -2   6   4      622.21      285.58     50.66 o
  -1   6   4     5348.94     5911.60    196.71 o
   0   6   4     3057.69     2526.54    119.44 o
   1   6   4    13602.59    12820.20    167.33 o
   2   6   4     6750.06     6590.50    229.13 o
   3   6   4     1265.87     1768.08    113.92 o
   4   6   4     1235.31     1632.45    124.27 o
   5   6   4     4469.39     4248.24    157.94 o
   6   6   4      264.74      300.75     77.55 o
   7   6   4      625.05      686.01    125.24 o
   8   6   4       13.58       84.14     88.83 o
   9   6   4     4441.37     4102.35    289.44 o
  10   6   4      886.20      513.05    182.65 o
  11   6   4      100.48       67.46    104.53 o
  12   6   4       43.77      104.65     53.00 o
 -11   7   4      165.23      219.30     72.28 o
 -10   7   4       80.90      114.16     68.45 o
  -9   7   4     1168.43     1089.73    317.65 o
  -8   7   4      211.83      258.10     77.34 o
  -7   7   4       21.71      -11.37     66.72 o
  -6   7   4     6667.87     7096.95    239.12 o
  -5   7   4     3371.49     3537.10     59.36 o
  -4   7   4     5691.96     5904.66    137.76 o
  -3   7   4     4369.26     3759.86    105.40 o
  -2   7   4     5300.12     5232.39    115.13 o
  -1   7   4        3.07       60.70     19.04 o
   0   7   4      170.86      325.15     80.50 o
   1   7   4     2130.44     2214.66    105.86 o
   2   7   4     4542.64     3426.85    123.30 o
   3   7   4        5.00       56.84     32.67 o
   4   7   4      489.61      396.27     99.83 o
   5   7   4        1.10       24.70     40.15 o
   6   7   4      485.75      400.12    118.97 o
   7   7   4     5320.95     5277.77    277.13 o
   8   7   4      238.99      378.93    143.07 o
   9   7   4      772.02      605.53    211.27 o
  10   7   4     1064.18     1095.91    422.55 o
  11   7   4      787.59      566.36    360.03 o
  12   7   4     2052.58     2139.55    366.33 o
 -11   8   4       22.34       52.63     44.36 o
 -10   8   4     1482.28     2292.39    347.30 o
  -9   8   4      271.13      460.36    220.66 o
  -8   8   4       40.82       33.36     38.92 o
  -7   8   4      630.59      513.43     23.43 o
  -6   8   4       36.72       41.31     13.83 o
  -5   8   4     4154.40     4386.57    193.05 o
  -4   8   4      317.66      434.58     65.84 o
  -3   8   4     2456.81     2286.68     73.53 o
  -2   8   4     3421.65     3409.29     92.05 o
  -1   8   4     1021.01      935.21     65.11 o
   0   8   4    15030.99    15773.11    469.54 o
   1   8   4      251.61      100.18     43.27 o
   2   8   4     1131.62      990.33    148.04 o
   3   8   4      484.08      616.79     95.75 o
   4   8   4       80.98      100.90     33.98 o
   5   8   4     9874.67    10127.21    243.41 o
   6   8   4       80.26       75.00     53.50 o
   7   8   4     1914.20     1557.00    136.65 o
   8   8   4       25.83       67.58     62.76 o
   9   8   4      311.20      260.69    133.93 o
  10   8   4      191.91       95.51     72.28 o
  11   8   4        1.43       97.24    109.22 o
 -10   9   4        3.33       -2.35     32.86 o
  -9   9   4      332.25      376.96    142.58 o
  -8   9   4        2.15       52.76     46.95 o
  -7   9   4      359.95      287.56     85.23 o
  -6   9   4     2285.83     2377.11    129.58 o
  -5   9   4      178.06      232.26     48.37 o
  -4   9   4        1.90       26.58     25.98 o
  -3   9   4      906.86     1037.10    151.72 o
  -2   9   4     5193.83     5669.43    407.85 o
  -1   9   4      443.02      393.67     64.52 o
   0   9   4     3668.54     3479.94    131.41 o
   1   9   4      490.74      375.62     89.53 o
   2   9   4      834.55      751.20    175.44 o
   3   9   4     3943.30     3594.39    131.65 o
   4   9   4     6828.74     6677.09    262.83 o
   5   9   4     2909.52     3252.14    333.96 o
   6   9   4     2648.51     3083.00    250.81 o
   7   9   4     2575.23     2504.52    331.86 o
   8   9   4      128.63       42.50     61.78 o
   9   9   4     1862.84     1588.26    381.03 o
  10   9   4      574.32      453.93    119.47 o
  11   9   4      182.86      110.83    108.11 o
 -10  10   4      102.97       82.53    132.45 o
  -9  10   4     1389.73     1596.17    141.71 o
  -8  10   4     1200.78     1155.09    273.30 o
  -7  10   4      209.14      280.34    149.25 o
  -6  10   4     1472.74     1519.17    172.03 o
  -5  10   4      147.80      152.41     59.24 o
  -4  10   4      346.95      510.96     76.39 o
  -3  10   4      539.10      472.10    113.80 o
  -2  10   4     1061.95     1213.38     98.79 o
  -1  10   4     1093.88     1113.12     79.21 o
   0  10   4      306.81      245.41     49.18 o
   1  10   4      105.24      139.63     37.14 o
   2  10   4      905.57     1002.65    168.09 o
   3  10   4     1584.52     1908.01    199.41 o
   4  10   4      109.16       84.76     85.75 o
   5  10   4     1971.27     2258.16    510.39 o
   6  10   4       68.49       16.06     57.33 o
   7  10   4      193.02      300.11    106.50 o
   8  10   4     1066.68     1235.89    396.97 o
   9  10   4     1580.86     1258.63    505.95 o
  10  10   4      617.42      548.32    182.61 o
  -9  11   4        1.41       15.81     58.44 o
  -8  11   4       21.79       41.14     43.00 o
  -7  11   4       59.11       38.18     46.83 o
  -6  11   4      475.94      303.90    113.07 o
  -5  11   4     1735.68     1584.94    213.57 o
  -4  11   4      389.04      196.45     43.29 o
  -3  11   4     1093.77      600.05    169.66 o
  -2  11   4     5188.44     4681.96    542.83 o
  -1  11   4      420.87      343.10     57.52 o
   0  11   4     1940.66     2126.03    286.02 o
   1  11   4      231.56      281.08    123.92 o
   2  11   4      112.63      219.68     90.93 o
   3  11   4     4848.85     4451.33    389.31 o
   4  11   4       22.49       12.97     72.53 o
   5  11   4       45.38        2.47     83.64 o
   6  11   4        1.13       87.35     91.68 o
   7  11   4      123.43      164.69    106.01 o
   8  11   4     1317.52      931.83    151.23 o
   9  11   4       33.31       92.79     76.85 o
  -8  12   4      800.72      554.50    191.51 o
  -7  12   4      159.45      284.05    166.67 o
  -6  12   4        0.86       24.34     50.90 o
  -5  12   4     1821.76     2271.90    122.20 o
  -4  12   4        0.17       27.36     21.42 o
  -3  12   4      177.88      211.32     83.09 o
  -2  12   4      449.92      365.57    106.32 o
  -1  12   4       61.02       73.86     76.17 o
   0  12   4       27.44       10.63     99.21 o
   1  12   4      305.89      455.78    116.63 o
   2  12   4     3132.18     3685.31    269.34 o
   3  12   4        7.21       69.56     56.34 o
   4  12   4      174.91      149.50     91.06 o
   5  12   4      135.13       44.85     83.77 o
   6  12   4       49.95       87.85     58.69 o
   7  12   4     1046.60     1070.08    253.53 o
   8  12   4      883.35      647.29    398.08 o
  -7  13   4       11.25       73.39     61.03 o
  -6  13   4      127.70      -11.12     41.64 o
  -5  13   4     2504.27     2151.78    447.26 o
  -4  13   4        8.78       48.47     37.31 o
  -3  13   4      190.90      260.94     74.63 o
  -1  13   4     1099.97      641.98     99.58 o
   0  13   4        7.93       44.48     68.45 o
   1  13   4      469.80      367.32    106.63 o
   2  13   4       28.07       46.83     86.49 o
   3  13   4       38.56       43.00     39.41 o
   4  13   4      389.34      226.22     99.83 o
   5  13   4      218.66       97.61     83.77 o
   6  13   4      850.45      438.49    201.76 o
   7  13   4     1103.02     1166.83    216.96 o
  -5  14   4      485.79      726.24    366.83 o
  -4  14   4       59.78       66.88     37.58 o
  -3  14   4       19.34       13.84     41.14 o
  -2  14   4      711.60      849.30    129.48 o
  -1  14   4      174.30      144.43    100.20 o
   0  14   4      893.11      929.61    209.67 o
   1  14   4        8.92       39.17     46.83 o
   2  14   4      794.18     1001.88    172.73 o
   3  14   4      380.20      308.02    121.82 o
   4  14   4      276.93      260.32     88.83 o
   5  14   4       62.06      246.12    178.16 o
  -1  15   4      567.70      274.29    115.27 o
   0  15   4        2.15       30.52     37.56 o
   1  15   4      336.48      254.15    128.99 o
   2  15   4        6.67       49.30     49.79 o
  -2 -13   5      664.29      612.45    353.73 o
  -1 -13   5      830.69      812.73    304.43 o
   0 -13   5      192.51      126.15     90.69 o
   1 -13   5        8.62       28.29     41.51 o
   2 -13   5       35.29      214.98    102.05 o
   3 -13   5      298.75      279.23    148.63 o
  -5 -12   5      569.08      448.62    203.00 o
  -4 -12   5      836.19      387.34    190.52 o
  -3 -12   5       22.49      128.99    122.69 o
  -2 -12   5       10.00       96.49     55.60 o
  -1 -12   5     2885.09     3294.76    492.36 o
   0 -12   5        9.61      125.53    108.36 o
   1 -12   5      192.01      437.13    126.89 o
   2 -12   5       45.99      103.78     51.40 o
   3 -12   5      556.41      840.52    280.59 o
   4 -12   5       86.73       37.56     98.22 o
   5 -12   5      351.23      418.84    182.73 o
   6 -12   5       99.72      101.31     80.19 o
  -6 -11   5        0.40       51.15     69.68 o
  -5 -11   5     1576.53      982.49    319.38 o
  -4 -11   5      635.43      693.00    153.95 o
  -3 -11   5      344.47      423.66    174.33 o
  -2 -11   5     2055.78     1464.96    520.90 o
  -1 -11   5     5603.80     5460.38    366.95 o
   0 -11   5      177.27      180.14    105.02 o
   1 -11   5       21.79       -6.30     84.63 o
   2 -11   5     2825.69     3797.00    553.51 o
   3 -11   5      143.83      128.49    112.43 o
   4 -11   5      159.60       -4.08     76.85 o
   5 -11   5      536.48      345.20    111.81 o
   6 -11   5        1.10       20.39     64.62 o
   7 -11   5       72.22       98.10     59.43 o
  -8 -10   5      254.83      530.53    165.81 o
  -7 -10   5     1161.61     1226.87    575.51 o
  -6 -10   5      661.41      735.38    237.22 o
  -5 -10   5      818.36      549.81    141.47 o
  -4 -10   5       81.80      222.64     86.12 o
  -3 -10   5     1421.31     1335.47    463.20 o
  -2 -10   5        7.08       11.37     76.11 o
  -1 -10   5     1853.17     2042.44    408.22 o
   0 -10   5     1136.50      981.13    140.48 o
   1 -10   5      960.72     1037.47    253.28 o
   2 -10   5     2535.06     2165.03    379.92 o
   3 -10   5     5654.26     6027.97   1059.58 o
   4 -10   5      910.27      854.58    415.81 o
   5 -10   5      127.74       46.38     20.22 o
   6 -10   5       93.60      148.63     88.71 o
   7 -10   5        6.47       26.93     66.59 o
   8 -10   5      233.65      610.10    148.88 o
   9 -10   5      606.73      716.60    135.17 o
  -9  -9   5     1513.20     1034.75    453.19 o
  -8  -9   5      490.53      291.58    139.61 o
  -7  -9   5     2122.91     2134.98    720.06 o
  -6  -9   5     1234.91     1376.25    355.71 o
  -5  -9   5      368.44      384.62    127.26 o
  -4  -9   5     6942.11     7978.75    506.19 o
  -3  -9   5      665.15      663.47    180.26 o
  -2  -9   5       16.28      -18.16     85.13 o
  -1  -9   5     3665.55     3717.31    495.07 o
   0  -9   5      167.17      223.04     79.14 o
   1  -9   5      114.07      122.66     67.03 o
   2  -9   5     2658.88     2118.69    247.09 o
   3  -9   5      256.91      148.50     47.64 o
   4  -9   5       14.23       66.51     35.95 o
   5  -9   5      113.54      131.50     55.29 o
   6  -9   5     1071.27     1405.03    479.88 o
   7  -9   5     1809.05     1267.52    407.47 o
   8  -9   5      134.37      175.94     85.50 o
   9  -9   5       69.84       27.55     33.85 o
  10  -9   5       52.28       56.71     45.34 o
 -10  -8   5       94.24       92.42     58.44 o
  -9  -8   5      400.41      289.48    115.15 o
  -8  -8   5      372.97      460.85    142.21 o
  -7  -8   5      314.16      523.12    230.92 o
  -6  -8   5     2797.24     3231.13    264.52 o
  -5  -8   5      567.77      552.28    147.03 o
  -4  -8   5     1994.50     2544.80    589.96 o
  -3  -8   5     4113.12     4154.31    465.30 o
  -2  -8   5      550.98      399.45     99.31 o
  -1  -8   5      327.81      317.64     99.55 o
   0  -8   5     1091.59      891.02    203.83 o
   1  -8   5       78.81      108.88     29.30 o
   2  -8   5      529.37      482.31     88.87 o
   3  -8   5     4935.20     4979.72    160.10 o
   4  -8   5     1838.60     1986.64    139.59 o
   5  -8   5       50.50       59.40     28.43 o
   6  -8   5     2267.49     2768.95    195.96 o
   7  -8   5     1077.16     1189.17     98.61 o
   8  -8   5      126.93      309.37    123.80 o
   9  -8   5     2205.45     2112.25    446.76 o
  10  -8   5        8.43       64.12     46.33 o
 -10  -7   5     1532.54     1022.76    481.61 o
  -9  -7   5       69.28      102.42     94.15 o
  -8  -7   5        3.54       57.82     52.02 o
  -7  -7   5     1866.16     2030.70    512.49 o
  -6  -7   5     2230.11     2452.76    569.95 o
  -5  -7   5     6051.40     5175.47    347.80 o
  -4  -7   5     1896.83     1652.39    404.51 o
  -3  -7   5     4617.46     5306.82    150.42 o
  -2  -7   5     2437.31     2953.77    147.23 o
  -1  -7   5     3526.52     3891.84    163.63 o
   0  -7   5     3932.95     3969.62    116.62 o
   1  -7   5     1587.53     1649.00    247.37 o
   2  -7   5      521.61      493.05     72.63 o
   3  -7   5      997.74     1078.51     88.18 o
   4  -7   5     7140.67     7686.90    170.88 o
   5  -7   5       48.83       55.40     28.26 o
   6  -7   5      134.38       81.89     33.48 o
   7  -7   5      866.41      652.32     95.37 o
   8  -7   5      101.11       57.47     46.33 o
   9  -7   5      955.81     1133.34    229.07 o
  10  -7   5      604.34      367.20    192.49 o
  11  -7   5       50.16       29.41     47.32 o
 -11  -6   5      207.03      191.63    143.94 o
 -10  -6   5       22.83       68.82     61.03 o
  -9  -6   5     2653.90     2262.11    213.99 o
  -8  -6   5     3564.01     3829.99    305.30 o
  -7  -6   5     1254.69     1391.69    145.42 o
  -6  -6   5     4675.85     5553.30    417.11 o
  -5  -6   5     4496.73     4400.22    204.97 o
  -4  -6   5     2366.17     2624.44    100.13 o
  -3  -6   5     2167.27     2554.24    255.22 o
  -2  -6   5      486.03      477.33     79.72 o
  -1  -6   5     4068.10     4133.46    310.05 o
   0  -6   5       43.79       54.90     30.98 o
   1  -6   5     8667.34     9697.07    303.18 o
   2  -6   5    11835.46    12607.58    340.21 o
   3  -6   5     2729.11     2774.44     89.83 o
   4  -6   5     1562.91     1368.16     93.44 o
   5  -6   5     1850.69     1768.94    120.67 o
   6  -6   5       32.60       48.05     17.21 o
   7  -6   5      650.65      583.39     95.14 o
   8  -6   5       23.59       68.57     47.32 o
   9  -6   5     3161.09     4003.58    410.32 o
  10  -6   5       57.64      234.75    106.63 o
  11  -6   5        2.81       70.80     51.15 o
  12  -6   5      198.06      125.41    129.61 o
 -11  -5   5      158.87      113.79     78.83 o
 -10  -5   5      114.26      166.92     99.21 o
  -9  -5   5      801.48      737.73    157.03 o
  -8  -5   5       60.11      127.26     73.51 o
  -7  -5   5     1977.02     2039.23    437.62 o
  -6  -5   5      374.52      327.70    101.44 o
  -5  -5   5     9821.89    10059.35    253.50 o
  -4  -5   5       76.53       33.49     37.85 o
  -3  -5   5     6734.87     6755.58    186.00 o
  -2  -5   5    22122.36    24905.93    395.71 o
  -1  -5   5     2390.33     2032.46    115.18 o
   0  -5   5     1871.98     2590.87    101.51 o
   1  -5   5     1042.08     1208.39     96.98 o
   2  -5   5     1020.72      779.44    133.09 o
   3  -5   5    22256.77    24938.67    399.45 o
   4  -5   5       37.29       63.53     35.73 o
   5  -5   5     1152.81     1236.75    124.23 o
   6  -5   5      121.39       99.72     27.55 o
   7  -5   5       74.40       54.61     41.26 o
   8  -5   5     4176.09     4040.25    220.08 o
   9  -5   5        2.44       56.60     45.84 o
  10  -5   5      136.70      225.24     71.17 o
  11  -5   5      656.12      606.64    226.10 o
  12  -5   5      598.90      716.11    243.03 o
 -12  -4   5       33.70       54.12     70.30 o
 -11  -4   5       33.78      116.39     84.88 o
 -10  -4   5       45.33       99.71     55.60 o
  -9  -4   5      964.14      565.07    149.75 o
  -8  -4   5      174.22      181.98     46.81 o
  -7  -4   5     1305.57     1329.89     77.65 o
  -6  -4   5      544.80      600.14    121.64 o
  -5  -4   5     8263.85     8276.71    271.17 o
  -4  -4   5    19608.73    20078.99    461.91 o
  -3  -4   5      506.52      442.82     71.19 o
  -2  -4   5     4133.61     3400.60    111.24 o
  -1  -4   5      122.48      176.52     35.11 o
   0  -4   5     1143.85     1053.79    113.65 o
   1  -4   5     6285.37     8164.59    189.29 o
   2  -4   5     2209.95     2256.66    115.27 o
   3  -4   5     5342.60     5571.18    159.31 o
   4  -4   5     7560.33     8059.91    152.17 o
   5  -4   5     3842.35     3848.67    178.54 o
   6  -4   5     5400.70     5563.23    218.47 o
   7  -4   5       37.47       28.49     50.67 o
   8  -4   5        2.82       -3.27     44.64 o
   9  -4   5      573.89      469.02    172.81 o
  10  -4   5       53.10      154.60     95.07 o
  11  -4   5       92.68      114.41     58.69 o
  12  -4   5     1484.82     1365.62    468.02 o
 -12  -3   5     1025.81      611.58    319.38 o
 -11  -3   5     1289.25     1508.57    129.36 o
 -10  -3   5      171.50      220.90     86.18 o
  -9  -3   5      381.31      391.32    123.06 o
  -8  -3   5     2542.33     2515.70    190.37 o
  -7  -3   5      709.28      750.26     69.63 o
  -6  -3   5      861.28      991.73    145.24 o
  -5  -3   5    13205.24    12580.18    287.71 o
  -4  -3   5     6717.23     6462.01    180.22 o
  -3  -3   5      123.52      277.44     45.13 o
  -2  -3   5     2129.34     2775.19     83.28 o
  -1  -3   5    49152.86    47903.10    629.35 o
   0  -3   5        5.17       86.58     20.69 o
   1  -3   5     7137.69     6482.13    214.52 o
   2  -3   5    10929.32    12801.43    142.66 o
   3  -3   5     2706.69     2098.86     85.28 o
   4  -3   5      110.65      286.37     51.26 o
   5  -3   5     8991.58     8344.49    450.84 o
   6  -3   5    12080.97    11519.06    529.91 o
   7  -3   5     4184.72     4312.54    199.85 o
   8  -3   5      304.13      266.62     94.94 o
   9  -3   5     1492.57     1667.57    129.36 o
  10  -3   5       28.51       65.43     57.27 o
  11  -3   5       26.84       93.90     61.03 o
  12  -3   5       36.07       83.27    101.68 o
  13  -3   5      586.90      747.12    288.62 o
 -12  -2   5      193.42       81.79     49.67 o
 -11  -2   5     2182.90     1925.44    148.14 o
 -10  -2   5       47.22      106.59     43.87 o
  -9  -2   5     2076.70     1798.58     81.47 o
  -8  -2   5      541.36      548.59     73.37 o
  -7  -2   5     2522.94     2609.04    103.39 o
  -6  -2   5      108.71      144.57     26.68 o
  -5  -2   5     9378.48     9823.78    159.62 o
  -4  -2   5    13072.46    13078.55    182.49 o
  -3  -2   5       26.47       99.12     25.07 o
  -2  -2   5     1266.43      525.99     53.58 o
  -1  -2   5    12229.12    11614.28    143.73 o
   0  -2   5     4096.14     2709.57     70.73 o
   1  -2   5     4246.95     6331.13    119.95 o
   2  -2   5       83.36      285.69     50.56 o
   3  -2   5      166.12      333.07     42.21 o
   4  -2   5       71.77      101.49     23.62 o
   5  -2   5      760.57      952.89     71.64 o
   6  -2   5     5733.82     5109.28    553.70 o
   7  -2   5       18.04        5.70     30.01 o
   8  -2   5       43.77        7.18     29.70 o
   9  -2   5      259.43      215.69     76.04 o
  10  -2   5       93.26      102.57     55.74 o
  11  -2   5      951.05      891.92    372.76 o
  12  -2   5      739.04      487.78    185.33 o
 -12  -1   5      209.04       48.06     44.97 o
 -11  -1   5     2887.88     2888.40    169.88 o
 -10  -1   5       38.74       86.53     26.13 o
  -9  -1   5       10.45       12.20     16.67 o
  -8  -1   5     2122.62     2316.85     87.36 o
  -7  -1   5     1730.23     1534.18     71.53 o
  -6  -1   5     1614.80     1717.72     67.97 o
  -5  -1   5      836.33      852.55     64.24 o
  -4  -1   5    13383.51    14917.42    272.62 o
  -3  -1   5     4956.98     3675.92     87.81 o
  -2  -1   5     1891.60     1858.45     58.08 o
  -1  -1   5   120243.97   117803.60    434.43 o
   0  -1   5    10340.22    12957.55    127.87 o
   1  -1   5     2971.62     4796.07     90.51 o
   2  -1   5    18051.49    16141.75    271.21 o
   3  -1   5    12180.42    10714.73    251.66 o
   4  -1   5     9708.36     7988.43    446.27 o
   5  -1   5       13.44       -2.43     39.09 o
   6  -1   5      227.59      144.21     40.23 o
   7  -1   5     1851.39     1721.16     89.86 o
   8  -1   5      196.00      204.62     55.51 o
   9  -1   5     5557.95     5636.99    572.79 o
  10  -1   5     7421.50     6088.49    893.40 o
  11  -1   5     2056.16     1062.79    236.60 o
  12  -1   5      146.30      114.78     87.47 o
  13  -1   5      259.96      300.23    201.88 o
 -11   0   5      189.00      239.45     88.47 o
 -10   0   5       45.22       96.29     40.39 o
  -9   0   5     2286.49     1772.50    123.58 o
  -8   0   5      732.41      763.34     69.64 o
  -7   0   5       20.15       59.16     23.39 o
  -6   0   5     1389.55     1509.48     49.18 o
  -5   0   5    13593.75    15134.81    200.93 o
  -4   0   5      148.59       22.08     15.76 o
  -3   0   5     8708.27     8714.15    112.70 o
  -2   0   5      309.73       85.97     21.08 o
  -1   0   5     6472.66     5985.95    107.19 o
   0   0   5    11995.43     8303.56     94.53 o
   1   0   5    13141.20    11629.23    152.03 o
   2   0   5       22.39       55.73     19.09 o
   3   0   5     6595.51     8505.38    520.83 o
   4   0   5      128.73      107.25     27.46 o
   5   0   5       49.08      182.29     43.00 o
   6   0   5      168.42      217.01     30.83 o
   7   0   5      735.48      937.35     30.33 o
   8   0   5     1060.57      947.84    220.84 o
   9   0   5      775.00      757.71    186.08 o
  10   0   5      141.45       69.02     43.24 o
  11   0   5      471.61      570.44    204.11 o
  12   0   5     1056.68      787.64    305.30 o
  13   0   5      477.38       77.59     96.62 o
 -12   1   5       61.26       59.18     60.54 o
 -11   1   5      473.46      709.65     97.69 o
 -10   1   5     3176.34     3850.12    148.28 o
  -9   1   5     2340.71     2260.73    221.56 o
  -8   1   5      975.33      987.33     79.09 o
  -7   1   5    13855.09    14173.06    405.97 o
  -6   1   5     1754.87     1964.08     52.39 o
  -5   1   5    18735.97    19482.83    243.33 o
  -4   1   5       63.79       45.30     14.64 o
  -3   1   5      489.51      187.46     33.55 o
  -2   1   5      566.03      708.88     49.30 o
  -1   1   5    17264.73    13411.05    161.93 o
   0   1   5    13222.34    10250.34    145.10 o
   1   1   5    14355.42    11228.33    207.15 o
   2   1   5     7922.31     4248.86     99.45 o
   3   1   5    51917.43    53096.88    478.64 o
   4   1   5     2297.53     3575.69     96.00 o
   5   1   5     9216.02     9943.65    166.29 o
   6   1   5     7113.23     7162.35    180.59 o
   7   1   5     7726.79     7908.45    197.61 o
   8   1   5     5404.95     5348.59    148.38 o
   9   1   5     1396.40     1360.24     94.75 o
  10   1   5        9.77        9.92     16.81 o
  11   1   5      783.11      469.14     70.13 o
  12   1   5     1708.46     2105.70    247.60 o
  13   1   5     1060.67      870.05    394.13 o
 -13   2   5      176.29      104.15     69.93 o
 -12   2   5      305.88      124.42     97.24 o
 -11   2   5      192.74      205.72     57.43 o
 -10   2   5      240.22      356.59     49.11 o
  -9   2   5       76.74      104.70     18.58 o
  -8   2   5        6.81        8.08     10.69 o
  -7   2   5      732.49      765.90     71.21 o
  -6   2   5    15102.36    14909.88    295.40 o
  -5   2   5     2298.89     2415.30     97.74 o
  -4   2   5        3.98       27.03     13.20 o
  -3   2   5     9386.20    10604.00    209.45 o
  -2   2   5       15.14      169.58     25.82 o
  -1   2   5     1838.85     1523.21     44.82 o
   0   2   5    11446.74     8168.58    198.36 o
   1   2   5    11451.75     8871.39    326.28 o
   2   2   5      309.57      226.02     44.61 o
   3   2   5     1556.95     2796.60    163.34 o
   4   2   5     3493.82     3353.06    112.61 o
   5   2   5      864.69      703.66     83.32 o
   6   2   5     2526.43     2274.90    100.80 o
   7   2   5     4418.86     5415.84    190.94 o
   8   2   5      419.24      426.96     70.71 o
   9   2   5     1028.05      982.21    140.91 o
  10   2   5       66.77       37.98     38.73 o
  11   2   5       28.32       85.83     60.85 o
  12   2   5        5.09       71.66     65.36 o
  13   2   5      261.18       81.79     85.75 o
 -12   3   5     1724.19     1644.73    507.92 o
 -11   3   5      867.04     1416.15    301.71 o
 -10   3   5      473.55      612.63    143.22 o
  -9   3   5      482.71      554.83    100.91 o
  -8   3   5      556.21      803.71    157.71 o
  -7   3   5      575.55      611.39     83.95 o
  -6   3   5     5647.32     5442.94    489.02 o
  -5   3   5      112.41      123.48     33.83 o
  -4   3   5     1019.59      628.22     90.77 o
  -3   3   5     7296.80     8219.99    169.04 o
  -2   3   5    31690.32    32119.71    618.75 o
  -1   3   5    30018.70    26723.90   1458.84 o
   0   3   5    18242.94    17162.10    360.49 o
   1   3   5    13560.74    11799.79    221.57 o
   2   3   5     1504.20      699.41     84.88 o
   3   3   5       49.77       83.39     32.40 o
   4   3   5     1108.84      431.46     91.80 o
   5   3   5     1867.16     1809.16     71.23 o
   6   3   5    21789.02    20723.33    397.24 o
   7   3   5     3245.45     3552.93    119.78 o
   8   3   5      940.68      823.15    112.22 o
   9   3   5     1402.64     1748.49    221.64 o
  10   3   5      138.71       86.88     45.90 o
  11   3   5     4521.74     4719.12    475.86 o
  12   3   5     1251.96      963.21    325.93 o
  13   3   5        0.38       -9.02     49.30 o
 -12   4   5     1258.57     1117.53    441.70 o
 -11   4   5       28.68       68.94     56.96 o
 -10   4   5      739.46      776.83    192.06 o
  -9   4   5      223.32      325.90    103.56 o
  -8   4   5      560.53      383.53     95.50 o
  -7   4   5       21.38       28.43     46.03 o
  -6   4   5     6559.66     6402.99    264.22 o
  -5   4   5      253.34      134.98     35.11 o
  -4   4   5      251.15      438.46    105.86 o
  -3   4   5      693.22     1009.77     44.20 o
  -2   4   5    20314.27    25533.59    314.59 o
  -1   4   5      125.66       93.98     21.18 o
   0   4   5      179.12       46.18     20.90 o
   1   4   5     1408.27      672.75     59.55 o
   2   4   5       77.58      390.66    100.25 o
   3   4   5     1546.87     2575.42    106.05 o
   4   4   5     1292.48     1090.18     77.78 o
   5   4   5     2401.40     2322.00    119.79 o
   6   4   5       98.63      150.61     53.77 o
   7   4   5     1819.42     1900.98    100.58 o
   8   4   5       34.55       15.35     39.88 o
   9   4   5      686.21      673.37    175.99 o
  10   4   5       23.03       53.48     28.36 o
  11   4   5       25.44       21.93     25.76 o
  12   4   5      308.94      296.90    101.07 o
  13   4   5      886.32      611.21    275.89 o
 -12   5   5       39.05       37.56     37.31 o
 -11   5   5      362.62      443.43    154.19 o
 -10   5   5       93.12      103.39     99.15 o
  -9   5   5     3752.86     3059.63    531.34 o
  -8   5   5    12669.53    12338.97   1409.05 o
  -7   5   5     1366.99     1359.71    261.31 o
  -6   5   5     2540.74     2310.10    222.52 o
  -5   5   5      153.80      222.64     96.00 o
  -4   5   5        5.95       38.92     52.14 o
  -3   5   5      251.22      114.05     21.94 o
  -2   5   5     7103.44     7286.38    191.35 o
  -1   5   5    18260.82    19076.53    382.83 o
   0   5   5        5.81       17.21     21.95 o
   1   5   5     1062.22     1578.53     67.21 o
   2   5   5    48240.24    49391.88   1699.71 o
   3   5   5     1808.95     1830.75    210.47 o
   4   5   5    10489.15    10182.29    390.30 o
   5   5   5     3872.85     4230.68    216.28 o
   6   5   5       90.62       53.18     29.54 o
   7   5   5    10923.54    11729.85    395.24 o
   8   5   5      875.37      875.37    305.05 o
   9   5   5     9192.79     9883.55    390.80 o
  10   5   5     4310.71     4475.08    281.27 o
  11   5   5        3.54       31.86     28.88 o
  12   5   5      801.19      975.57    212.02 o
  13   5   5      645.11      431.44    117.25 o
 -12   6   5      421.83      203.74     95.38 o
 -11   6   5      433.31      332.85    142.58 o
 -10   6   5      559.47      875.49    280.09 o
  -9   6   5      148.10      277.00    106.13 o
  -8   6   5      417.52      303.81     75.24 o
  -7   6   5       38.63      121.20     77.10 o
  -6   6   5     5509.80     5287.29    256.62 o
  -5   6   5     5325.56     4636.29    286.52 o
  -4   6   5     8206.44     9697.38    224.66 o
  -3   6   5        2.42        9.78     12.22 o
  -2   6   5     4939.77     5573.12    144.99 o
  -1   6   5       22.98        7.42     25.49 o
   0   6   5       23.54      102.33     41.08 o
   1   6   5     6351.20     6300.94    213.22 o
   2   6   5        3.58      127.45     34.85 o
   3   6   5      835.63     1133.09     87.80 o
   4   6   5     1201.93     1392.14     96.25 o
   5   6   5      164.69      209.24     72.17 o
   6   6   5        4.95       12.82     53.11 o
   7   6   5     1289.12     1108.82     76.18 o
   8   6   5       57.13       82.66     80.56 o
   9   6   5      234.31      263.66     77.34 o
  10   6   5      360.28      225.98     66.35 o
  11   6   5      243.77      248.09    139.74 o
  12   6   5       43.45       75.24     81.17 o
 -11   7   5      146.48       64.25     56.22 o
 -10   7   5      564.83      795.30    377.95 o
  -9   7   5      362.89      299.12    114.16 o
  -8   7   5     1913.11     2308.32    373.87 o
  -7   7   5     1359.26     1086.89    298.01 o
  -6   7   5      308.31      447.26     91.92 o
  -5   7   5      581.22      523.51     43.19 o
  -4   7   5    11668.38    11113.89    440.58 o
  -3   7   5      139.82      197.83     36.63 o
  -2   7   5     1794.54     1999.40    113.79 o
  -1   7   5     9614.38     9965.45    213.93 o
   0   7   5     1382.84     1221.72    201.14 o
   1   7   5      106.31       24.82     23.29 o
   2   7   5    19019.35    18896.50    383.60 o
   3   7   5      649.95      731.79    130.70 o
   4   7   5     2032.74     2422.45    149.31 o
   5   7   5      723.18      892.04    123.03 o
   6   7   5     3149.45     3214.33    147.09 o
   7   7   5     1761.39     1846.73    155.80 o
   8   7   5      538.40      769.48    237.34 o
   9   7   5     1041.56      889.20    221.53 o
  10   7   5       10.78      101.31     94.52 o
  11   7   5     1252.03     1348.45    425.64 o
  12   7   5     1577.83     1840.18    167.54 o
 -11   8   5     2278.96     1835.98    478.02 o
 -10   8   5       20.22       51.52     44.85 o
  -9   8   5      268.66      270.21    215.35 o
  -8   8   5       98.25       54.86     50.53 o
  -7   8   5     1550.36     2117.93    588.73 o
  -6   8   5     1332.86     1778.84     51.94 o
  -5   8   5      805.11      908.70     64.90 o
  -4   8   5     1876.58     1723.03    170.54 o
  -3   8   5      351.52      384.65     51.04 o
  -2   8   5     2178.04     2167.08    166.61 o
  -1   8   5     7393.80     7276.72    316.73 o
   0   8   5     2224.68     2148.05     84.64 o
   1   8   5      132.31      347.85     71.23 o
   2   8   5      123.96      100.16     24.91 o
   3   8   5        1.28       20.51     40.46 o
   4   8   5      716.55      736.20    144.28 o
   5   8   5     2259.85     2375.93    124.48 o
   6   8   5      423.47      364.60    114.16 o
   7   8   5        6.66       57.45     73.39 o
   8   8   5      172.16      320.62    122.69 o
   9   8   5       25.89       19.64     67.83 o
  10   8   5       67.42      163.09     82.78 o
  11   8   5      100.90       95.63     99.83 o
 -10   9   5      101.74       85.37     59.92 o
  -9   9   5     1444.74      914.66    382.76 o
  -8   9   5     1087.75     1458.53    371.15 o
  -7   9   5     4821.26     4694.36    318.89 o
  -6   9   5      695.92      817.60     48.82 o
  -5   9   5     1270.65     1108.35     79.07 o
  -4   9   5    10037.07    10157.77    443.91 o
  -3   9   5       77.31      186.09     52.94 o
  -2   9   5     4063.37     4100.96    226.47 o
  -1   9   5      673.50      648.19     81.25 o
   0   9   5      503.01      610.72     65.14 o
   1   9   5      617.11      513.62    107.25 o
   2   9   5     4227.33     4476.87    159.45 o
   3   9   5     8854.27     7994.73    218.15 o
   4   9   5      335.95      345.41     56.08 o
   5   9   5       74.53      123.68     37.07 o
   6   9   5     1376.35     1499.18    417.48 o
   7   9   5      123.95      162.35     70.67 o
   8   9   5     4819.62     4674.10    457.27 o
   9   9   5     1248.43     1548.60    520.52 o
  10   9   5      312.81      156.79     85.87 o
  11   9   5     1185.19     1314.47    279.35 o
 -10  10   5      164.35       39.66     61.78 o
  -9  10   5       82.03        7.17     62.27 o
  -8  10   5      257.33      331.37    122.69 o
  -7  10   5      115.20       53.25     50.04 o
  -6  10   5        0.86       25.95     43.68 o
  -5  10   5     4415.59     4567.90    428.07 o
  -4  10   5       38.01       14.86     21.22 o
  -3  10   5     4818.88     5789.69    478.97 o
  -2  10   5        3.46       24.91     29.56 o
  -1  10   5     5923.90     5822.32    200.50 o
   0  10   5     3688.87     3662.26    207.46 o
   1  10   5       17.66       -3.58     34.17 o
   2  10   5     1964.87     2032.43    122.82 o
   3  10   5      739.35      803.34    170.75 o
   4  10   5     1089.42     1086.39    170.01 o
   5  10   5      516.00      593.79    143.32 o
   6  10   5     2659.83     2437.31    466.90 o
   7  10   5        1.08       65.85     58.81 o
   8  10   5      221.18      235.86    133.81 o
   9  10   5       93.13       83.89    123.55 o
  10  10   5      233.64       88.83     72.28 o
  -9  11   5      434.80      230.55    141.34 o
  -8  11   5      973.28      910.83    123.92 o
  -7  11   5     1110.37      918.49    360.28 o
  -5  11   5      107.97      234.47     78.62 o
  -4  11   5      655.93     1076.94    154.45 o
  -3  11   5     3902.39     3475.29    514.97 o
  -2  11   5      229.99      163.78     62.34 o
  -1  11   5     1413.87     1042.94    147.48 o
   0  11   5     1788.55     1598.40    139.80 o
   1  11   5       99.79       84.07     42.01 o
   2  11   5     2857.60     2917.44    385.48 o
   3  11   5      236.34      203.00     89.70 o
   4  11   5     1662.65     1358.46    382.02 o
   5  11   5       80.13      107.74     87.97 o
   6  11   5      241.30       77.59     49.17 o
   7  11   5     2669.83     2263.97    645.07 o
   8  11   5      152.49       94.27     62.27 o
   9  11   5       42.46      162.22     80.43 o
  -8  12   5       21.71       27.55     39.41 o
  -7  12   5      273.77      334.21    139.74 o
  -6  12   5      976.95      858.81    304.56 o
  -5  12   5     1629.46     2404.29    112.22 o
  -4  12   5       90.11       79.01     35.40 o
  -3  12   5     1258.89     1595.55    495.44 o
  -2  12   5       33.42       34.64     27.06 o
  -1  12   5     1149.22     1114.87    269.47 o
   0  12   5      374.21      575.88    202.01 o
   1  12   5      906.43      938.50    228.20 o
   2  12   5      407.68      686.21    133.93 o
   3  12   5        4.88      -40.53     63.01 o
   4  12   5     1003.82      897.48    238.83 o
   5  12   5        4.50       96.00     73.27 o
   6  12   5     2224.41     2207.88    188.91 o
   7  12   5     1433.23     1270.86    265.64 o
   8  12   5      119.87       43.24     52.02 o
  -6  13   5     1539.22      997.31    365.59 o
  -5  13   5      891.57      831.26    459.49 o
  -4  13   5      172.60      365.50    103.35 o
  -3  13   5      548.26      585.27    162.47 o
  -2  13   5       91.65       99.21     86.12 o
  -1  13   5      427.26      195.09    117.62 o
   0  13   5      232.55       58.32     65.24 o
   1  13   5      128.63      112.80     87.35 o
   2  13   5      127.61        6.92     70.55 o
   3  13   5      194.12      156.66     67.71 o
   4  13   5      284.18      248.09    127.26 o
   5  13   5      360.94      388.08    144.93 o
   6  13   5      103.82      134.80     55.72 o
   7  13   5        2.00       30.52     78.21 o
  -5  14   5       69.44       72.90     63.63 o
  -4  14   5        9.44        0.00     75.12 o
  -3  14   5     1143.02     1091.71    213.99 o
  -2  14   5     1844.32     2194.66    439.97 o
  -1  14   5     1726.98     1933.59    135.54 o
   0  14   5       35.05      -29.41     60.17 o
   1  14   5     1312.49      847.81    386.97 o
   2  14   5      473.34      610.84    171.86 o
   3  14   5      537.25      663.47    131.95 o
   4  14   5       31.52      134.42     91.55 o
   5  14   5       13.74       57.20     58.07 o
  -1  15   5      502.36      414.27    260.69 o
   0  15   5       12.10       64.74     83.77 o
   1  15   5       42.92      147.52     95.63 o
   2  15   5      121.63       63.75     65.48 o
  -4 -12   6      302.63      492.23    226.10 o
  -3 -12   6       15.17      164.94     94.02 o
  -2 -12   6     4739.06     5090.35    847.44 o
  -1 -12   6      105.09      247.72    136.40 o
   0 -12   6      399.67      780.11    228.32 o
   1 -12   6     1639.44     1307.43    409.95 o
   2 -12   6       47.15       -8.28     89.45 o
   3 -12   6      267.91      334.70    122.93 o
   4 -12   6      144.76      121.58    115.52 o
   5 -12   6      112.29      184.09     92.17 o
  -6 -11   6      710.99      490.87    261.56 o
  -5 -11   6       62.44      180.63    167.78 o
  -4 -11   6       10.38       83.40     73.14 o
  -3 -11   6      749.63      926.76    364.48 o
  -2 -11   6       29.48       98.97     77.34 o
  -1 -11   6        7.94       16.68     92.42 o
   0 -11   6       70.33       62.39     94.89 o
   1 -11   6     1400.62     1380.94    550.18 o
   2 -11   6     2374.26     2111.38    395.74 o
   3 -11   6      903.98      729.82    242.16 o
   4 -11   6     1865.66     1382.55    347.92 o
   5 -11   6        7.56       33.24     50.78 o
   6 -11   6       27.91       -2.22     81.17 o
   7 -11   6        0.44       23.72     72.40 o
  -7 -10   6      143.92       -6.55     88.09 o
  -6 -10   6      166.14      173.71    143.32 o
  -5 -10   6     1209.63      859.55    191.75 o
  -4 -10   6     1116.91     1609.88    450.10 o
  -3 -10   6     1404.00     1780.01    337.42 o
  -2 -10   6     3081.56     3580.79    394.01 o
  -1 -10   6      184.22       75.74     56.34 o
   0 -10   6      356.03      596.14    195.34 o
   1 -10   6      735.37      649.27    207.20 o
   2 -10   6     3164.20     3281.42    528.56 o
   3 -10   6      691.02      825.52    402.47 o
   4 -10   6       22.63       28.37     27.86 o
   5 -10   6     1338.26     1172.39    247.47 o
   6 -10   6      775.94      857.70    292.45 o
   7 -10   6      690.41      933.68    158.76 o
  -8  -9   6      466.60      244.26    133.44 o
  -7  -9   6      533.79      522.75    198.42 o
  -6  -9   6        2.58       75.00    104.65 o
  -5  -9   6     1247.15      785.05    251.30 o
  -4  -9   6     1641.32     1575.04    562.41 o
  -3  -9   6     1078.78     1185.85    393.27 o
  -2  -9   6       45.73       68.69     76.73 o
  -1  -9   6      894.02     1423.20    596.88 o
   0  -9   6       84.53      154.69     72.15 o
   1  -9   6      539.78      554.30    149.00 o
   2  -9   6     2769.54     2417.05    225.73 o
   3  -9   6      505.13      298.72    131.58 o
   4  -9   6        7.68       30.80     22.61 o
   5  -9   6       49.61       24.34     24.09 o
   6  -9   6     3234.16     3512.09    225.85 o
   7  -9   6       69.85       10.87     60.91 o
   8  -9   6        6.86       40.15     53.00 o
   9  -9   6        4.07       13.34     45.59 o
  -9  -8   6      603.05      258.22    155.06 o
  -8  -8   6        9.76      -28.91     84.51 o
  -7  -8   6     1219.68     1473.48    556.97 o
  -6  -8   6      958.57      821.25    250.44 o
  -5  -8   6       16.19       95.75     93.53 o
  -4  -8   6     1225.21     1349.19    230.55 o
  -3  -8   6      545.22      579.71    155.92 o
  -2  -8   6     4035.10     4638.27    734.64 o
  -1  -8   6    16088.73    17666.03    767.94 o
   0  -8   6    10860.89    12039.14    387.36 o
   1  -8   6     1040.94      803.98    217.59 o
   2  -8   6     3901.63     4195.63    170.04 o
   3  -8   6      326.59      328.02     81.92 o
   4  -8   6        3.36       24.71     27.98 o
   5  -8   6       13.60       62.55     48.86 o
   6  -8   6     1498.78     1619.03    179.38 o
   7  -8   6     3215.65     3504.18    421.68 o
   8  -8   6        6.53       65.73     59.55 o
   9  -8   6      692.20      775.41    305.17 o
  10  -8   6     1373.64     1602.35    457.88 o
 -10  -7   6        9.08       31.14     43.86 o
  -9  -7   6       28.80       65.48     52.02 o
  -8  -7   6       19.72      187.55    127.88 o
  -7  -7   6     1465.28     1316.45    444.54 o
  -6  -7   6      300.71      194.47     88.96 o
  -5  -7   6     2500.23     2236.66    615.78 o
  -4  -7   6     5018.88     5068.85    369.91 o
  -3  -7   6      555.15      585.02    268.48 o
  -2  -7   6       85.93       90.97     24.67 o
  -1  -7   6       49.31       89.65     32.86 o
   0  -7   6      198.07      179.16     47.49 o
   1  -7   6      976.01      830.14    117.43 o
   2  -7   6       34.58       15.94     37.56 o
   3  -7   6     5766.41     5919.28    215.88 o
   4  -7   6       59.33       29.93     20.00 o
   5  -7   6       82.33      110.18     42.38 o
   6  -7   6     5051.32     4760.86    138.48 o
   7  -7   6        0.16        5.23     12.31 o
   8  -7   6      137.42      172.85     68.45 o
   9  -7   6        0.30       77.96     88.59 o
  10  -7   6      143.55       89.82     69.93 o
  11  -7   6     2204.65     1581.84    513.48 o
 -10  -6   6      717.83      361.76    158.64 o
  -9  -6   6      653.72      705.11    272.19 o
  -8  -6   6        0.18       61.90     53.99 o
  -7  -6   6     5243.63     5990.55    392.40 o
  -6  -6   6     2039.69     2000.68    168.77 o
  -5  -6   6     8438.95     8122.31    469.37 o
  -4  -6   6       26.16       54.21     47.65 o
  -3  -6   6        8.67       17.23     31.12 o
  -2  -6   6     7669.82     8287.76    202.38 o
  -1  -6   6     4749.52     5029.68    145.01 o
   0  -6   6     4504.27     4461.83    134.90 o
   1  -6   6     1429.34     1391.60    137.08 o
   2  -6   6        1.52       16.49     29.11 o
   3  -6   6    11574.57    12069.45    358.32 o
   4  -6   6     6573.73     6668.74    186.61 o
   5  -6   6     1140.23     1006.52    133.68 o
   6  -6   6       57.28       53.08     22.03 o
   7  -6   6      284.59      231.66     30.98 o
   8  -6   6     1967.46     2193.05    234.63 o
   9  -6   6      297.46      313.58    147.52 o
  10  -6   6     2427.35     3332.32    216.22 o
 -11  -5   6      159.96      115.03     83.52 o
 -10  -5   6     1409.79     1149.40    428.23 o
  -9  -5   6     1312.87     1596.79    495.20 o
  -8  -5   6     1766.17     1533.65    418.72 o
  -7  -5   6     1905.44     1615.50    363.37 o
  -6  -5   6       27.97       88.45     36.45 o
  -5  -5   6      168.00      139.70     25.64 o
  -4  -5   6      405.78      278.31     56.88 o
  -3  -5   6     4514.78     5141.69    160.83 o
  -2  -5   6       91.07      132.55     31.25 o
  -1  -5   6        7.51       59.63     29.54 o
   0  -5   6    13361.87    13166.30    329.00 o
   1  -5   6     6476.04     6946.85    189.24 o
   2  -5   6     1252.99     1435.10     88.64 o
   3  -5   6     9028.59     8874.64    222.28 o
   4  -5   6       10.15       23.11     14.07 o
   5  -5   6      521.70      521.79     46.93 o
   6  -5   6       73.78       58.86     16.70 o
   7  -5   6     2476.90     2220.47    194.24 o
   8  -5   6      283.84      259.66    109.21 o
   9  -5   6        5.49       80.43     55.85 o
  10  -5   6      349.30      370.29    150.73 o
  11  -5   6        0.72       39.04     65.24 o
  12  -5   6      199.06      102.55     82.29 o
 -11  -4   6     1386.15     1611.61    133.44 o
 -10  -4   6        5.93      112.93     74.38 o
  -9  -4   6       62.84       99.46     60.54 o
  -8  -4   6      781.08      565.84    193.67 o
  -7  -4   6     2002.90     2663.47    268.54 o
  -6  -4   6      205.92      193.53     68.72 o
  -5  -4   6      359.45      337.50     60.19 o
  -4  -4   6     3479.41     3675.09    100.87 o
  -3  -4   6      759.31      684.02    125.43 o
  -2  -4   6     5887.76     7021.53    172.85 o
  -1  -4   6    29992.97    31144.98   1153.17 o
   0  -4   6     2302.34     1761.15    111.42 o
   1  -4   6    15526.72    15287.48    364.28 o
   2  -4   6     5139.32     4580.15    141.15 o
   3  -4   6    10069.53    10038.81    264.76 o
   4  -4   6     1149.37      892.37     90.00 o
   5  -4   6     4128.77     4323.41    121.50 o
   6  -4   6     6600.48     5896.91    400.49 o
   7  -4   6      903.45      966.85    305.17 o
   8  -4   6     1395.00     1371.62    256.43 o
   9  -4   6      375.80      280.22    125.53 o
  10  -4   6      499.90      975.44    375.47 o
  11  -4   6      283.80      396.97    206.46 o
  12  -4   6        3.06       72.77     42.75 o
 -12  -3   6      946.64      370.04    210.16 o
 -11  -3   6      346.94      337.91    178.90 o
 -10  -3   6      448.99      200.08     93.65 o
  -9  -3   6        2.41       29.35     31.06 o
  -8  -3   6      460.51      340.94     98.26 o
  -7  -3   6      216.05      155.33     40.75 o
  -6  -3   6     6447.65     6991.16    176.06 o
  -5  -3   6     5184.53     5411.27    125.53 o
  -4  -3   6      626.59      801.44    110.09 o
  -3  -3   6    19448.90    22192.46    304.61 o
  -2  -3   6      859.34     1025.50     69.42 o
  -1  -3   6     4882.34     3993.69    138.66 o
   0  -3   6     2076.87     1906.56     66.71 o
   1  -3   6       61.97      171.64     30.64 o
   2  -3   6      730.76     1293.33     54.80 o
   3  -3   6     6007.13     5420.48    157.08 o
   4  -3   6     7893.44     6848.01    201.99 o
   5  -3   6     2902.73     2526.86    123.10 o
   6  -3   6      187.36      133.16     43.89 o
   7  -3   6     9482.86     9611.24    454.30 o
   8  -3   6     1598.26     1435.04    119.20 o
   9  -3   6     3521.98     3586.30    149.12 o
  10  -3   6     1550.31     1643.12    481.11 o
  11  -3   6      225.73      158.64     79.81 o
  12  -3   6      778.24      627.03    230.42 o
  13  -3   6        0.24       48.80     56.09 o
 -12  -2   6       16.92       52.26     25.08 o
 -11  -2   6     1694.79     1485.96    321.85 o
 -10  -2   6      165.72      181.52     85.07 o
  -9  -2   6      897.73      582.53    117.05 o
  -8  -2   6     4757.95     4619.89    168.21 o
  -7  -2   6     5664.07     6213.79    188.94 o
  -6  -2   6      196.53      203.14     32.38 o
  -5  -2   6     2457.36     2310.29     87.51 o
  -4  -2   6     1191.20     1485.60     73.95 o
  -3  -2   6      103.88      194.28     33.09 o
  -2  -2   6     2659.05     3386.83     99.03 o
  -1  -2   6    13364.81    13063.49    132.26 o
   0  -2   6    18639.94    19327.11    387.71 o
   1  -2   6     2929.03     2162.40     67.11 o
   2  -2   6    12149.43    14391.98    316.04 o
   3  -2   6    17655.82    16287.99    347.52 o
   4  -2   6     1816.22     1823.75     54.68 o
   5  -2   6    13672.77    11650.99    656.31 o
   6  -2   6     1044.13      982.45    272.81 o
   7  -2   6      198.56      186.46     58.66 o
   8  -2   6        4.09       48.47     34.30 o
   9  -2   6     1342.30     1018.54    104.90 o
  10  -2   6     6263.13     5570.10    408.59 o
  11  -2   6      402.53      284.66    222.64 o
  12  -2   6       10.98      131.71    111.32 o
  13  -2   6      297.59      153.82    108.85 o
 -11  -1   6       78.44       55.05     37.34 o
 -10  -1   6      811.87      835.27    149.38 o
  -9  -1   6       95.21       47.64     25.27 o
  -8  -1   6     3626.33     3935.34    122.73 o
  -7  -1   6     9564.69    10063.45    173.72 o
  -6  -1   6     3650.07     4032.07    108.32 o
  -5  -1   6     1088.34     1154.27     67.67 o
  -4  -1   6     2904.96     2599.47     89.67 o
  -3  -1   6     2329.65     2424.03     85.42 o
  -2  -1   6    14331.89    13838.67    280.02 o
  -1  -1   6     1349.35     1812.76     55.14 o
   0  -1   6       60.45       51.02     16.08 o
   1  -1   6    14050.37    17197.01    276.00 o
   2  -1   6    12013.72     9516.68    315.47 o
   3  -1   6    29868.89    27746.53    433.61 o
   4  -1   6       34.92       99.56     22.35 o
   5  -1   6     2821.44     2606.47    130.98 o
   6  -1   6      439.84      446.31    116.52 o
   7  -1   6      181.77      237.95     64.26 o
   8  -1   6      591.31      567.00    114.58 o
   9  -1   6       36.34       34.37     27.22 o
  10  -1   6     2172.16     1917.16    230.80 o
  11  -1   6      727.01      580.69    143.57 o
  12  -1   6      380.15      317.78    113.79 o
  13  -1   6     1267.62     1085.90    408.59 o
 -12   0   6      143.32       85.13     69.68 o
 -11   0   6       22.53       36.97     19.46 o
 -10   0   6      164.93       61.36     24.38 o
  -9   0   6       34.97       74.37     32.94 o
  -8   0   6     3686.61     3460.34    115.51 o
  -7   0   6     5669.69     5943.41    135.86 o
  -6   0   6     1021.64     1294.98     62.93 o
  -5   0   6       21.85      130.38     25.24 o
  -4   0   6     1045.87      894.28     85.33 o
  -3   0   6      977.56      725.78     62.68 o
  -2   0   6    12075.20    14803.34    213.20 o
  -1   0   6      227.97      210.74     39.67 o
   0   0   6     5326.41     7332.71    129.83 o
   1   0   6    13752.33    11476.63    147.43 o
   2   0   6    30908.48    34412.25    488.50 o
   3   0   6    22874.71    20769.34    282.59 o
   4   0   6      226.14       94.53     27.38 o
   5   0   6     1719.61     1184.61     89.61 o
   6   0   6     6529.40     6228.10    216.09 o
   7   0   6     1908.31     1961.53    151.66 o
   8   0   6        6.78       10.00     52.36 o
   9   0   6       48.84       88.32     42.50 o
  10   0   6      220.83      277.99    134.30 o
  11   0   6       55.55       62.27     55.60 o
  12   0   6      167.42       13.10    126.64 o
  13   0   6      454.68      321.85    158.39 o
 -12   1   6       51.29       76.73     78.21 o
 -11   1   6      956.14     1153.73    309.00 o
 -10   1   6        2.61       25.31     16.61 o
  -9   1   6      465.96      568.98     87.06 o
  -8   1   6      360.13      399.41     46.31 o
  -7   1   6       15.68       29.28     13.88 o
  -6   1   6     9388.33     9350.50    216.10 o
  -5   1   6     3369.70     3104.67     89.79 o
  -4   1   6    28751.11    27127.43    543.17 o
  -3   1   6    16194.80    16778.79    434.42 o
  -2   1   6     8939.16     7793.79    129.89 o
  -1   1   6      398.84      139.81     25.85 o
   0   1   6      941.44      955.01     41.08 o
   1   1   6       24.21      307.62     51.01 o
   2   1   6      865.60      706.43     33.28 o
   3   1   6       93.19       44.98     24.54 o
   4   1   6       45.38       46.76     25.48 o
   5   1   6     1583.23     1903.82     60.24 o
   6   1   6    21828.16    21456.07    343.21 o
   7   1   6     8149.37     9452.91    223.94 o
   8   1   6      415.58      418.84     68.35 o
   9   1   6        4.35       10.10      7.08 o
  10   1   6      145.49      111.63     54.67 o
  11   1   6      469.44      421.89    207.94 o
  12   1   6        7.91       70.18     87.60 o
  13   1   6     1633.36     1446.42    648.90 o
 -12   2   6      741.45      470.73    241.91 o
 -11   2   6      235.22      193.61    118.73 o
 -10   2   6      425.83      521.68     68.65 o
  -9   2   6      191.30      271.26     45.11 o
  -8   2   6     5717.09     5645.72    137.73 o
  -7   2   6       97.75      101.60     19.64 o
  -6   2   6       49.66       30.36      9.36 o
  -5   2   6      801.54      681.64     35.77 o
  -4   2   6    18007.63    19415.50    496.85 o
  -3   2   6     3483.48     2484.16     70.67 o
  -2   2   6     8636.62    10268.32    159.70 o
  -1   2   6      972.26      885.28     46.74 o
   0   2   6      907.53      479.47     75.18 o
   1   2   6     3373.61     2948.26     70.50 o
   2   2   6     5221.11     5515.69    179.34 o
   3   2   6      251.84      552.81     33.59 o
   4   2   6     3537.84     4124.80    125.09 o
   5   2   6     5829.88     5471.92    249.39 o
   6   2   6     8445.06     8927.36    279.28 o
   7   2   6      339.92      428.29    116.76 o
   8   2   6      791.16      890.70    115.79 o
   9   2   6      384.73      224.80     46.78 o
  10   2   6      368.73      429.56     77.22 o
  11   2   6     3645.30     3204.18    321.11 o
  12   2   6       42.32       83.89     87.23 o
  13   2   6       78.85       80.68     89.33 o
 -12   3   6      462.40      545.61    313.08 o
 -11   3   6     1205.52     1613.59    334.70 o
 -10   3   6     2308.99     2351.44    512.62 o
  -9   3   6      835.41      602.12    217.76 o
  -8   3   6      890.57     1339.93    249.30 o
  -7   3   6     1182.14     1380.65    285.33 o
  -6   3   6     2499.00     3112.79    418.59 o
  -5   3   6      994.27     1144.60    203.75 o
  -4   3   6    17498.79    18721.08    604.38 o
  -3   3   6       49.49      221.82     41.34 o
  -2   3   6    10427.81     7894.85    384.49 o
  -1   3   6    13827.83    11103.12    264.11 o
   1   3   6     3597.21     4344.24    111.08 o
   2   3   6     5174.71     5247.51     98.61 o
   3   3   6      274.84      491.12     65.41 o
   4   3   6     5889.62     5042.04    353.42 o
   5   3   6     2835.65     2826.91    172.09 o
   6   3   6     6212.05     5916.21    207.88 o
   7   3   6     3455.14     3465.79    190.70 o
   8   3   6     5221.36     4945.29    179.83 o
   9   3   6     2259.65     2687.27    176.84 o
  10   3   6     5697.12     7031.92    408.51 o
  11   3   6       28.28      149.99    106.13 o
  12   3   6       17.84      -20.63     85.99 o
  13   3   6      139.03       78.33     88.59 o
 -12   4   6      548.53      482.22    101.93 o
 -11   4   6       77.95       49.17     55.97 o
 -10   4   6      168.81      338.04    112.43 o
  -9   4   6      723.49      872.15    273.05 o
  -8   4   6     5164.63     5156.13    241.38 o
  -7   4   6      222.90      190.51     44.52 o
  -6   4   6      349.75      449.44    138.65 o
  -5   4   6     4335.13     3948.50    239.20 o
  -4   4   6     5109.18     4201.76    157.82 o
  -3   4   6       55.49      276.28     36.47 o
  -2   4   6      711.06     1083.16     62.67 o
  -1   4   6     3649.34     3277.62     98.51 o
   0   4   6      354.55      824.77     65.83 o
   1   4   6     3256.32     3552.48     87.76 o
   2   4   6    15317.41    16868.04    200.19 o
   3   4   6      908.38     1176.30     93.96 o
   4   4   6     4833.77     6379.85    211.51 o
   5   4   6     2596.03     2326.36    167.41 o
   6   4   6      386.07      486.58    118.57 o
   7   4   6     1999.06     1879.61    119.60 o
   8   4   6       10.38        7.99     43.06 o
   9   4   6       15.24       71.54     72.77 o
  10   4   6      286.91      182.57     59.43 o
  11   4   6       17.15       19.75     30.12 o
  12   4   6        2.99      143.94     83.15 o
  13   4   6      191.37      220.05    197.56 o
 -12   5   6       44.41      118.98    103.41 o
 -11   5   6      515.90      697.08    247.85 o
 -10   5   6       72.48       81.67     40.40 o
  -9   5   6      362.73      481.98    116.51 o
  -8   5   6     1314.48     1240.51    283.12 o
  -7   5   6      419.00      350.46    158.39 o
  -6   5   6      492.40      461.61     69.66 o
  -5   5   6    10592.72    10031.73    318.75 o
  -4   5   6    15017.13    14113.11    594.90 o
  -3   5   6     9134.97     8653.77    145.86 o
  -2   5   6    15177.93    15708.04    226.48 o
  -1   5   6       13.52       22.89     15.07 o
   0   5   6    19133.35    20277.16    189.49 o
   1   5   6      852.05      677.36    121.11 o
   2   5   6     1278.10     1030.51     56.33 o
   3   5   6     8013.22     7871.99    196.34 o
   4   5   6     2379.53     2488.93    108.96 o
   5   5   6      470.32      509.77    103.62 o
   6   5   6     5881.58     6132.01    179.95 o
   7   5   6     5653.31     5818.08    166.52 o
   8   5   6     5389.69     5838.21    311.47 o
   9   5   6      929.95      734.89    309.99 o
  10   5   6     3891.16     4858.94    330.00 o
  11   5   6       11.62       47.78     21.81 o
  12   5   6     3384.95     3290.32    293.81 o
 -11   6   6      515.22      571.55    186.93 o
 -10   6   6      271.14      481.24    189.65 o
  -9   6   6       94.39       96.25     50.90 o
  -8   6   6     2056.35     2324.26    473.20 o
  -7   6   6      514.79      555.00    135.41 o
  -6   6   6      218.93      335.81    106.13 o
  -5   6   6      332.01      321.11    142.46 o
  -4   6   6     4380.04     3811.95     64.53 o
  -3   6   6      220.26      237.58     36.05 o
  -2   6   6     4240.49     4344.74    107.81 o
  -1   6   6    11281.49    10428.70    168.32 o
   0   6   6        9.29       43.75     18.46 o
   1   6   6      244.06      122.09     36.85 o
   2   6   6     7252.36     8394.62    316.05 o
   3   6   6     1337.38     1389.67    116.72 o
   4   6   6       92.30      136.06     45.93 o
   5   6   6      756.03      752.44     87.97 o
   6   6   6      195.71      307.39     80.38 o
   7   6   6       24.81      100.82     80.43 o
   8   6   6     1190.15     1156.45    227.21 o
   9   6   6      261.36       95.14     61.41 o
  10   6   6     1455.12     1027.95    319.51 o
  11   6   6      878.32      554.87    281.82 o
  12   6   6        0.93       56.96     52.39 o
 -11   7   6      935.21     1230.33    430.08 o
 -10   7   6       73.78       72.03     53.62 o
  -9   7   6      222.13      310.86    200.53 o
  -8   7   6       85.88      184.34    117.00 o
  -7   7   6       26.28       63.51     60.91 o
  -6   7   6      439.95      391.04    179.03 o
  -5   7   6     2242.88     1818.44    181.99 o
  -4   7   6    10803.93    10999.93    442.48 o
  -3   7   6     5198.25     6045.98    139.81 o
  -2   7   6      116.08      243.96     47.52 o
  -1   7   6     9871.31    10081.95    327.97 o
   0   7   6     6442.45     5843.69    137.88 o
   1   7   6    21453.75    21216.07    472.36 o
   2   7   6       46.08       53.05     21.80 o
   3   7   6        2.29       19.03     30.61 o
   4   7   6     1238.31     1267.66     91.26 o
   5   7   6     1007.18      995.94     90.73 o
   6   7   6    19465.95    22203.92    436.51 o
   7   7   6     1696.91     1578.87    134.18 o
   8   7   6       80.55       63.88     55.23 o
   9   7   6      329.32      164.57     91.30 o
  10   7   6      207.56      133.19     75.86 o
  11   7   6     1258.21     1548.85    414.27 o
  12   7   6      156.95       53.75     78.08 o
 -11   8   6       46.51       48.43     54.49 o
 -10   8   6       51.78       58.19     45.22 o
  -9   8   6      290.97      273.42    133.68 o
  -8   8   6       90.77      106.63     94.15 o
  -7   8   6     4172.88     4089.08    369.17 o
  -6   8   6      371.90      204.60     81.79 o
  -5   8   6      859.86      794.98     43.46 o
  -4   8   6     1632.67     1979.14    123.60 o
  -3   8   6      104.04       71.36     24.66 o
  -2   8   6       37.21       39.82     17.22 o
  -1   8   6      443.04      424.55    100.09 o
   0   8   6      234.65      193.76     40.42 o
   1   8   6     2100.14     2061.68    104.28 o
   2   8   6     3222.98     3222.22    264.03 o
   3   8   6     2812.95     2379.20    144.49 o
   4   8   6     3807.98     3770.15    170.24 o
   5   8   6      754.24     1058.84    292.20 o
   6   8   6       32.12       61.53     58.32 o
   7   8   6       47.30       60.42     63.14 o
   8   8   6      235.26      263.91     95.38 o
   9   8   6      446.16      486.92    236.11 o
  10   8   6      540.76      261.19    130.22 o
  11   8   6      154.42      177.54    119.97 o
 -10   9   6      464.33      389.68    234.01 o
  -9   9   6      452.51      681.88    222.64 o
  -8   9   6     1757.84     1940.14    160.12 o
  -7   9   6       82.02      257.36    114.04 o
  -6   9   6       69.66       40.45     45.34 o
  -5   9   6       24.00       39.29     21.13 o
  -4   9   6        3.21       25.39     20.25 o
  -3   9   6     7540.83     8226.92    260.49 o
  -2   9   6     1738.02     1730.45    188.54 o
  -1   9   6     6618.24     6053.25    295.60 o
   0   9   6     8667.13     8292.67    254.85 o
   1   9   6     5062.61     4957.39    242.90 o
   2   9   6      638.47      737.65    142.89 o
   3   9   6       98.57      150.23     46.86 o
   4   9   6       10.88       72.28     97.36 o
   5   9   6     2767.16     2865.54    588.60 o
   6   9   6       41.68      128.37     75.49 o
   7   9   6     1446.18     1031.41    394.01 o
   8   9   6       49.17       39.91     88.59 o
   9   9   6      590.17      841.39    352.86 o
  10   9   6     3048.55     3184.18    287.38 o
  11   9   6       87.73       99.34     82.53 o
  -9  10   6      983.34      892.79    360.77 o
  -8  10   6       93.32      150.49     82.16 o
  -7  10   6     2105.58     1812.14    464.31 o
  -6  10   6      203.28      165.33     44.26 o
  -5  10   6     1033.32      914.38     86.52 o
  -4  10   6     1048.59      939.02    122.04 o
  -3  10   6     1396.05     1008.37     87.76 o
  -2  10   6     1860.73     1504.44     88.71 o
  -1  10   6     1352.21     1422.49    125.47 o
   0  10   6      677.51      715.46    129.03 o
   1  10   6     3987.57     3477.13    139.85 o
   2  10   6     1153.35     1302.57    250.93 o
   3  10   6     1054.87      873.88    327.66 o
   4  10   6      716.75      476.17     83.89 o
   5  10   6      609.67      585.02    142.58 o
   6  10   6     1084.48     1076.88    282.69 o
   7  10   6      171.27      188.66    104.40 o
   8  10   6       71.13      103.54     93.78 o
   9  10   6      423.58      139.00     90.81 o
  10  10   6      445.54      224.49     78.21 o
  -8  11   6     1245.52      947.03    259.21 o
  -7  11   6      275.74      261.07    133.07 o
  -6  11   6      684.39      520.40    222.52 o
  -5  11   6       16.59       31.73     25.67 o
  -4  11   6      389.33      466.23     81.70 o
  -3  11   6     2751.91     2564.41    337.56 o
  -2  11   6      574.31      477.24    111.88 o
  -1  11   6     2087.92     2082.34    199.10 o
   0  11   6      573.20      432.06    105.56 o
   1  11   6     3341.88     3209.38    127.15 o
   2  11   6     1109.65     1156.57    405.13 o
   3  11   6     3236.00     3261.40    344.59 o
   4  11   6       70.96       99.58     50.90 o
   5  11   6      129.99      189.28    124.54 o
   6  11   6      745.39      858.69    319.14 o
   7  11   6      986.19      762.32    244.51 o
   8  11   6      651.89      580.57    271.20 o
   9  11   6       84.13       92.66     66.72 o
  -6  12   6      326.65      570.44    192.25 o
  -5  12   6     1876.83     1787.18    515.71 o
  -4  12   6     1751.42     1981.11    100.22 o
  -3  12   6      437.70      270.43     78.49 o
  -2  12   6      149.12      115.92     44.43 o
  -1  12   6      373.25      282.10     82.67 o
   0  12   6        4.28       36.20     51.40 o
   1  12   6      480.66      704.25    248.83 o
   2  12   6      731.05      738.47    225.61 o
   3  12   6        1.20       51.64     91.43 o
   4  12   6      118.14      164.32     93.16 o
   5  12   6     1706.41     1082.81    310.86 o
   6  12   6      907.96     1024.25    252.54 o
   7  12   6       39.15        5.93     47.69 o
   8  12   6      337.29      193.85    111.81 o
  -6  13   6       83.39      120.83     82.16 o
  -5  13   6       19.60       29.03     37.81 o
  -4  13   6       10.81      107.74     95.14 o
  -3  13   6        8.13       19.45     25.79 o
  -2  13   6     1866.81     1665.98    296.15 o
  -1  13   6      694.88      940.48    239.94 o
   0  13   6      428.72      199.78     89.08 o
   1  13   6     2039.39     2064.06    398.08 o
   2  13   6      429.42      405.25    130.10 o
   3  13   6        0.50       51.15    104.53 o
   4  13   6       30.00       85.75    103.04 o
   5  13   6      145.90       37.19     81.54 o
   6  13   6      180.97      264.52    189.90 o
   7  13   6      164.81      207.32    105.27 o
  -4  14   6     1563.88     1761.48    174.46 o
  -3  14   6        7.93       25.44     34.58 o
  -2  14   6       35.64       61.65     46.33 o
  -1  14   6     1166.01      571.80    243.64 o
   0  14   6      776.83      460.85    244.51 o
   1  14   6        2.23       79.57     73.14 o
   2  14   6     2376.63     2298.19    459.86 o
   3  14   6       15.81       37.68     67.58 o
   4  14   6        6.29      120.59    114.66 o
   5  14   6      706.25      414.15    215.47 o
  -1  15   6      134.36      114.29     48.93 o
   0  15   6     1287.06      658.78    359.78 o
   1  15   6      275.86      150.24     58.69 o
  -2 -12   7       99.75      254.52    120.96 o
  -1 -12   7       79.80       73.88     88.22 o
   0 -12   7      504.22      340.76    179.89 o
   1 -12   7       64.87      143.32     72.28 o
   2 -12   7     1749.06     1676.97    407.23 o
   3 -12   7      516.59      863.75    230.18 o
   4 -12   7     1366.95     1500.54    260.45 o
  -5 -11   7       10.82       84.26     68.20 o
  -4 -11   7      146.01       74.13     62.27 o
  -3 -11   7       71.01       63.75     76.23 o
  -2 -11   7     1571.76     1095.66    334.70 o
  -1 -11   7      346.54      229.56    101.56 o
   0 -11   7     1108.65      969.39    225.73 o
   1 -11   7      427.69      419.95    201.27 o
   2 -11   7      279.00      480.37    160.12 o
   3 -11   7       29.09       66.72     49.54 o
   4 -11   7     2295.36     2392.71    675.95 o
   5 -11   7      134.82      171.12     89.58 o
   6 -11   7      428.44      235.74     92.17 o
  -6 -10   7      155.75      275.52    158.76 o
  -5 -10   7     1229.63     1170.29    385.36 o
  -4 -10   7     1479.29     1152.25    301.47 o
  -3 -10   7     1203.72     1302.49    251.30 o
  -2 -10   7      780.37      724.26    158.52 o
  -1 -10   7     2838.44     3010.35    230.92 o
   0 -10   7      187.82      383.14    117.62 o
   1 -10   7      468.00      573.28    281.45 o
   2 -10   7     1588.63     2326.36    401.67 o
   3 -10   7      962.53     1111.35    266.38 o
   4 -10   7      343.83      351.26    151.72 o
   5 -10   7      138.09      250.93    117.37 o
   6 -10   7      198.08      160.86     96.12 o
  -7  -9   7     1426.17      692.51    329.14 o
  -6  -9   7      131.97       61.03     61.78 o
  -5  -9   7      724.96      633.33    232.77 o
  -4  -9   7      108.16       36.20     87.47 o
  -3  -9   7      101.64      229.81    130.59 o
  -2  -9   7       13.01       98.84    108.23 o
  -1  -9   7     1505.68     1287.66    319.14 o
   0  -9   7     1843.22     2190.45    405.99 o
   1  -9   7     1857.29     1482.38    408.09 o
   2  -9   7       73.41      117.39     78.89 o
   3  -9   7       32.55       21.96     33.80 o
   4  -9   7     1105.62     1415.93    400.99 o
   5  -9   7       36.56       62.52     66.84 o
   6  -9   7      734.20      470.36    222.52 o
   7  -9   7        4.04      -20.26     80.56 o
   8  -9   7        6.42      -35.71     70.42 o
   9  -9   7       17.19       83.03     48.43 o
  -8  -8   7       12.83       60.79    109.34 o
  -7  -8   7     3994.80     4216.09    235.00 o
  -6  -8   7       25.36       -8.77     83.64 o
  -5  -8   7      182.32      315.43     95.88 o
  -4  -8   7     1964.72     1737.64    476.79 o
  -3  -8   7      567.58      732.54    213.87 o
  -2  -8   7     1140.08     1426.29    385.48 o
  -1  -8   7     1625.17     1529.33    465.30 o
   0  -8   7       66.72       59.25     31.00 o
   1  -8   7     1385.24     1592.36    307.52 o
   2  -8   7      921.50      726.83    177.05 o
   3  -8   7     6208.80     6737.01    214.62 o
   4  -8   7     1221.17     1231.40    233.14 o
   5  -8   7      719.75      974.86    235.49 o
   6  -8   7     1577.35     1913.57    613.31 o
   7  -8   7      951.48     1081.08    510.76 o
   8  -8   7        9.95       43.12     82.41 o
   9  -8   7       19.11       48.68     52.26 o
  10  -8   7      182.51      330.63    184.71 o
  -9  -7   7      544.70      464.80    239.07 o
  -8  -7   7      835.38      454.80    182.86 o
  -7  -7   7        7.04       42.63     65.11 o
  -6  -7   7      641.18      601.82    236.60 o
  -5  -7   7      761.34      992.49    300.23 o
  -4  -7   7      158.08       74.75     68.20 o
  -3  -7   7       75.46       50.66     91.43 o
  -2  -7   7     2900.99     3586.22    624.93 o
  -1  -7   7     4888.59     4807.64    246.03 o
   0  -7   7     6714.02     7140.31    286.58 o
   1  -7   7      558.34      493.16    121.27 o
   2  -7   7       34.45       55.35     35.10 o
   3  -7   7      139.22      135.67     51.11 o
   4  -7   7     2313.90     2771.00    166.92 o
   5  -7   7     3923.62     3563.22    130.72 o
   6  -7   7      231.19      151.46     73.39 o
   7  -7   7      795.96      949.37    309.25 o
   8  -7   7      113.36      263.29    117.25 o
   9  -7   7      534.01      440.22    167.41 o
  10  -7   7     1852.89     1571.95    414.64 o
 -10  -6   7        0.04       70.18     45.47 o
  -9  -6   7      193.92      279.23     97.48 o
  -8  -6   7     2432.34     2857.39    185.58 o
  -7  -6   7       22.66       82.90     80.80 o
  -6  -6   7       93.77       92.17     77.84 o
  -5  -6   7       97.93      211.03     76.36 o
  -4  -6   7     4172.60     4328.89    316.29 o
  -3  -6   7    10801.74    11631.36    446.04 o
  -2  -6   7     1108.85      828.67    125.74 o
  -1  -6   7      985.22     1063.70    179.40 o
   0  -6   7      617.37      591.83     98.75 o
   1  -6   7      741.84      787.77    128.74 o
   2  -6   7       74.78      119.28     29.43 o
   3  -6   7     8329.22     8420.61    184.97 o
   4  -6   7     1129.10      967.32     73.96 o
   5  -6   7      603.14      626.65    107.01 o
   6  -6   7       78.18       80.45     28.07 o
   7  -6   7     6409.14     6914.15    405.53 o
   8  -6   7      640.36      471.47    193.61 o
   9  -6   7      666.00     1243.06    372.63 o
  10  -6   7       46.73      175.57     87.23 o
  11  -6   7       64.26       66.22     74.50 o
 -10  -5   7        7.78      118.61     75.24 o
  -9  -5   7       39.19       -7.78     37.68 o
  -8  -5   7     2944.69     2558.27    271.20 o
  -7  -5   7     1656.50     1040.80    350.64 o
  -6  -5   7     2913.60     3025.25    128.21 o
  -5  -5   7      866.68      810.65    185.36 o
  -4  -5   7      897.63      796.96    115.03 o
  -3  -5   7     2495.12     2460.17    150.04 o
  -2  -5   7     3429.95     3449.81    109.86 o
  -1  -5   7       70.97       87.36     35.03 o
   0  -5   7      612.93      625.09     95.50 o
   1  -5   7     6455.58     6440.55    235.09 o
   2  -5   7     9631.07    10529.42    245.19 o
   3  -5   7     4546.26     4996.05    138.20 o
   4  -5   7     8307.58     8492.00    217.55 o
   5  -5   7        8.73       50.88     26.31 o
   6  -5   7      718.32      733.89    115.99 o
   7  -5   7      609.25      498.66    197.07 o
   8  -5   7        5.66       88.22    127.26 o
   9  -5   7      185.71      475.18    155.43 o
  10  -5   7       25.34      -18.78     85.62 o
  11  -5   7      505.50      271.69     78.21 o
 -11  -4   7     1235.30      754.78    323.71 o
 -10  -4   7     2805.09     3414.24    212.76 o
  -9  -4   7     1070.53      885.50    355.21 o
  -8  -4   7      674.76      373.26    116.02 o
  -7  -4   7      796.81      855.24    211.36 o
  -6  -4   7      642.41      561.75    118.85 o
  -5  -4   7     6120.80     6408.40    224.03 o
  -4  -4   7      738.22      653.42    101.42 o
  -3  -4   7     7414.21     6494.46    177.67 o
  -2  -4   7      133.74      136.44     35.00 o
  -1  -4   7      486.87      544.30     92.66 o
   0  -4   7    17492.81    17784.92    418.24 o
   1  -4   7     8864.17     8833.16    229.78 o
   2  -4   7     1372.21     1554.30     98.21 o
   3  -4   7      999.87     1066.47    105.16 o
   4  -4   7      261.01      265.84     58.41 o
   5  -4   7     3929.15     3931.53    161.88 o
   6  -4   7     3668.09     3336.56     72.43 o
   7  -4   7     5945.96     5966.54    440.96 o
   8  -4   7     2162.72     2162.90    436.51 o
   9  -4   7       36.10      217.70    127.63 o
  10  -4   7     1814.40     2535.41    730.81 o
  11  -4   7       11.36       76.85     81.54 o
  12  -4   7       10.46       74.50     59.55 o
 -11  -3   7       39.24       35.71     30.02 o
 -10  -3   7       14.45       43.86     27.92 o
  -9  -3   7       55.86       20.99     38.30 o
  -8  -3   7      359.67      250.84     59.40 o
  -7  -3   7      219.28      326.69     68.87 o
  -6  -3   7       91.84       94.64     30.53 o
  -5  -3   7       38.00       50.87     21.78 o
  -4  -3   7     5785.54     6514.12    232.78 o
  -3  -3   7     1861.75     2052.34    105.60 o
  -2  -3   7    23113.48    24216.35    386.97 o
  -1  -3   7      346.02      293.94     49.56 o
   0  -3   7     2683.11     2075.11     63.21 o
   1  -3   7    13534.89    14136.77    216.15 o
   2  -3   7      197.57      109.73     37.39 o
   3  -3   7     1643.74     1908.67     82.33 o
   4  -3   7       34.53       72.02     26.63 o
   5  -3   7      777.46      639.70     66.03 o
   6  -3   7     1640.12     1631.76    138.87 o
   7  -3   7      537.24      532.05    208.18 o
   8  -3   7       71.19       97.03     63.14 o
   9  -3   7      330.89      245.13    143.07 o
  10  -3   7      310.18      412.66    163.83 o
  11  -3   7     1680.22     1386.25    549.19 o
  12  -3   7      552.40      471.10    186.56 o
 -11  -2   7       26.60       34.47     27.18 o
 -10  -2   7      223.76      255.92     69.51 o
  -9  -2   7      331.94      321.96     78.25 o
  -8  -2   7       17.09       10.49     24.39 o
  -7  -2   7     7735.45     8461.04    232.05 o
  -6  -2   7     3777.34     4043.53    137.32 o
  -5  -2   7      816.74      946.88    123.82 o
  -4  -2   7    12764.55    12804.19    270.08 o
  -3  -2   7     3005.44     2519.47     94.21 o
  -2  -2   7     6326.61     6018.22    151.62 o
  -1  -2   7    10224.59     8845.63    160.91 o
   0  -2   7    12680.31    11660.10    125.70 o
   1  -2   7     9130.74     8984.52    152.62 o
   2  -2   7    14130.88    14789.11    463.49 o
   3  -2   7     5664.04     4925.31    125.81 o
   4  -2   7     4007.89     3579.86    118.17 o
   5  -2   7      754.53      603.27    211.34 o
   6  -2   7     4663.04     3884.45    345.64 o
   7  -2   7      575.39      648.31    141.27 o
   8  -2   7      674.38      581.37    142.76 o
   9  -2   7      607.06      858.19    280.59 o
  10  -2   7     3873.93     3400.15    384.25 o
  11  -2   7      256.79      387.21    189.41 o
  12  -2   7     1085.75      609.73    287.88 o
 -11  -1   7        4.63      -11.89     28.51 o
 -10  -1   7      532.27      491.34    114.49 o
  -9  -1   7      296.60      359.20     77.61 o
  -8  -1   7     5268.23     5031.48    125.41 o
  -7  -1   7       83.27      160.20     42.21 o
  -6  -1   7      258.67      244.61     41.42 o
  -5  -1   7     3573.47     3592.82     95.47 o
  -4  -1   7      160.54       93.35     23.88 o
  -3  -1   7      406.18      458.09     60.24 o
  -2  -1   7     8394.00     7549.21    113.24 o
  -1  -1   7      252.20      139.19     26.56 o
   0  -1   7     2580.77     2133.44     79.96 o
   1  -1   7     1040.38      616.63     42.50 o
   2  -1   7    18197.63    18908.27    326.21 o
   3  -1   7     1390.19     1013.59     47.93 o
   4  -1   7    10084.85     9917.44    179.36 o
   5  -1   7     3033.65     2956.91     96.16 o
   6  -1   7     2358.69     2238.69    117.93 o
   7  -1   7       24.39       76.56     52.15 o
   8  -1   7     1257.73     1245.04    160.49 o
   9  -1   7      429.26      350.64    141.47 o
  10  -1   7      178.64      345.95    160.99 o
  11  -1   7      269.12      161.73    106.50 o
  12  -1   7        2.45       64.99     83.89 o
  13  -1   7       32.77      147.77    111.94 o
 -12   0   7      389.52      266.38    142.95 o
 -11   0   7     1088.25      866.10    454.67 o
 -10   0   7      701.42      802.33    174.45 o
  -9   0   7      621.32      605.39     82.06 o
  -8   0   7      317.22      215.58     45.37 o
  -7   0   7      392.02      368.95     60.12 o
  -6   0   7     1230.39     1430.08     82.39 o
  -5   0   7       60.83       61.62     18.50 o
  -4   0   7    27335.48    27630.26    421.51 o
  -3   0   7    13782.21    13266.89    330.72 o
  -2   0   7       32.26      194.25     38.48 o
  -1   0   7     1099.43      625.55     54.88 o
   0   0   7    23743.34    20905.19    278.79 o
   1   0   7      253.72      358.55     47.25 o
   2   0   7      541.98      325.00     56.36 o
   3   0   7      326.46      246.11     46.00 o
   4   0   7    13535.23    13264.34    318.73 o
   5   0   7      493.27      532.01     77.58 o
   6   0   7    29837.24    30839.60    687.01 o
   7   0   7     3956.61     4011.23    177.51 o
   8   0   7      407.97      370.02    171.80 o
   9   0   7     2118.14     2795.74    252.42 o
  10   0   7      132.72      169.27    137.64 o
  11   0   7       85.95      148.51    108.97 o
  12   0   7       16.92       61.90    104.03 o
  13   0   7      186.65      196.57    125.78 o
 -12   1   7       15.17       22.24     36.45 o
 -11   1   7       51.53      128.99     85.87 o
 -10   1   7      419.07      387.27     90.52 o
  -9   1   7       27.67       61.65     19.62 o
  -8   1   7      106.01       98.06     20.73 o
  -7   1   7     1581.01     1625.85    100.27 o
  -6   1   7       57.64       81.51     20.03 o
  -5   1   7     1255.63     1215.99     52.20 o
  -4   1   7        0.22        7.45     17.86 o
  -3   1   7        5.85       18.63     15.38 o
  -2   1   7      382.43      797.09     43.82 o
  -1   1   7    11104.44     8776.04    185.61 o
   0   1   7    22794.77    21626.95    470.96 o
   1   1   7     2861.59     1693.37     60.91 o
   2   1   7     6282.63     4599.66    138.01 o
   3   1   7        9.91       39.70     24.48 o
   4   1   7    15471.33    16287.17    303.80 o
   5   1   7     1048.52     1585.56     67.32 o
   6   1   7     1189.73     1136.13     49.07 o
   7   1   7     1985.53     2205.73    127.54 o
   8   1   7     4833.30     4715.14    133.49 o
   9   1   7      213.34      383.88     49.24 o
  10   1   7     3052.87     3382.73    298.87 o
  11   1   7      345.02      172.36     97.36 o
  12   1   7      454.15      579.21    270.33 o
  13   1   7      365.55      102.05    116.39 o
 -12   2   7       72.76       56.83     67.83 o
 -11   2   7      735.57      645.93    260.82 o
 -10   2   7     2841.56     3139.21    329.39 o
  -9   2   7      852.60      819.04     55.23 o
  -8   2   7     1166.92     1043.80     75.62 o
  -7   2   7      325.84      396.74     41.84 o
  -6   2   7       27.34       59.92     16.14 o
  -5   2   7     1983.60     1901.90     49.37 o
  -4   2   7     6065.64     5822.86    103.85 o
  -3   2   7     3005.31     4263.65    117.30 o
  -2   2   7      130.97       26.07     18.46 o
  -1   2   7     7093.70     9105.30    120.03 o
   0   2   7    58142.72    53760.02    647.42 o
   1   2   7     2785.77     1958.89     62.05 o
   2   2   7      708.95      446.78     36.98 o
   3   2   7     1204.22     1474.05     95.88 o
   4   2   7      352.38      843.91    125.97 o
   5   2   7     7500.92     7670.33    162.86 o
   6   2   7     1576.55     1534.43     72.10 o
   7   2   7       19.03       45.44     29.23 o
   8   2   7      194.04      305.96     84.63 o
   9   2   7       31.05       20.45     30.39 o
  10   2   7     6326.83     6549.60    437.00 o
  11   2   7       27.24       37.44     76.23 o
  12   2   7      298.04      522.25    203.98 o
  13   2   7        1.04       38.92     66.72 o
 -12   3   7      600.61      741.68    438.12 o
 -11   3   7      179.01      157.78     86.98 o
 -10   3   7       87.61       56.83     73.51 o
  -9   3   7      436.50      558.21    131.34 o
  -8   3   7        8.91       28.79     30.89 o
  -7   3   7     4479.45     5273.23    509.10 o
  -6   3   7     3225.85     3429.54    267.43 o
  -5   3   7     3836.26     3759.58    153.31 o
  -4   3   7      127.31      172.21     37.83 o
  -3   3   7      693.59      483.85     67.11 o
  -2   3   7     1143.81      769.57     74.02 o
  -1   3   7     6568.54     6290.22    154.90 o
   0   3   7     8463.82     7136.42    231.92 o
   1   3   7     1172.88      503.46     62.44 o
   2   3   7      364.37      468.03     74.18 o
   3   3   7    16427.12    14232.87    157.07 o
   4   3   7    18568.50    21862.71    416.24 o
   5   3   7     8251.78     7996.44    236.52 o
   6   3   7      881.81      945.95    211.64 o
   7   3   7      973.44      851.37    134.49 o
   8   3   7      175.44      181.99     71.66 o
   9   3   7        5.49       52.39     47.94 o
  10   3   7     4030.52     4765.73    339.21 o
  11   3   7      404.78      371.52    162.35 o
  12   3   7      568.35      509.41    220.91 o
  13   3   7        6.88      116.88    122.32 o
 -12   4   7      375.82      263.41    143.20 o
 -11   4   7       17.56       45.10     28.91 o
 -10   4   7      104.71      259.09    112.31 o
  -9   4   7      162.34      272.06    135.17 o
  -8   4   7     2762.67     2777.95    596.02 o
  -7   4   7      130.67      174.95     66.94 o
  -6   4   7     5388.85     5815.10    286.46 o
  -5   4   7      512.63      549.62    115.94 o
  -4   4   7     6682.63     6334.56    138.03 o
  -3   4   7     3860.58     3782.15    132.04 o
  -2   4   7     4957.41     4281.02    194.81 o
  -1   4   7      897.26     1196.69     51.63 o
   0   4   7    11377.84     9980.96    342.25 o
   1   4   7      218.57      400.75     77.35 o
   2   4   7     1299.87      898.40     59.70 o
   3   4   7      566.95      425.03     71.47 o
   4   4   7    10961.85    10367.67    396.42 o
   5   4   7      306.45      412.60    116.22 o
   6   4   7      121.26      140.50     53.23 o
   7   4   7     1347.25     1374.95    149.44 o
   8   4   7     3214.07     3540.14    231.41 o
   9   4   7       22.69       60.42     55.10 o
  10   4   7       64.95      118.88     45.71 o
  11   4   7      289.58      459.86    220.05 o
  12   4   7       88.89       62.89     50.66 o
  13   4   7      446.95      458.63    291.71 o
 -11   5   7        1.87       43.98     41.51 o
 -10   5   7      624.32      727.10    185.58 o
  -9   5   7      819.71     1545.39    397.71 o
  -8   5   7      276.81      300.23    127.38 o
  -7   5   7      253.96      314.14     64.32 o
  -6   5   7      124.06      149.20     53.34 o
  -5   5   7     1088.70      953.38    215.93 o
  -4   5   7     2907.98     2666.86    125.69 o
  -3   5   7     4245.71     4422.03    231.95 o
  -2   5   7     5797.76     6504.57    124.18 o
  -1   5   7      372.19      681.05     55.02 o
   0   5   7     2204.21     2152.57     60.97 o
   1   5   7    36449.31    36745.77    505.98 o
   2   5   7      795.58      978.51     73.04 o
   3   5   7    12721.70    12073.50    253.26 o
   4   5   7    10497.45    11312.34    336.60 o
   5   5   7      328.63      249.58     65.28 o
   6   5   7     2046.95     1827.57    179.79 o
   7   5   7      818.63     1052.42    296.77 o
   8   5   7      671.33      717.34    253.28 o
   9   5   7      673.04      709.44    208.93 o
  10   5   7      454.50      566.24    185.58 o
  11   5   7      694.95     1031.41    507.43 o
  12   5   7        6.57       42.75     53.87 o
 -11   6   7      195.12      173.59     86.24 o
 -10   6   7       86.66      218.19     75.12 o
  -9   6   7      895.76      942.46    168.40 o
  -8   6   7      179.97      249.58    158.15 o
  -7   6   7      309.60      347.06    117.75 o
  -6   6   7        9.36       75.00     51.64 o
  -5   6   7      724.60      648.40    225.98 o
  -4   6   7     2306.98     2203.77     42.16 o
  -3   6   7        7.95       23.74     12.38 o
  -2   6   7       92.09      145.26     32.02 o
  -1   6   7    10512.04    12182.79    201.58 o
   0   6   7     2089.78     1631.66    101.66 o
   1   6   7     8534.28     9077.30    197.51 o
   2   6   7     5152.05     4484.21    147.08 o
   3   6   7        9.44       28.17     43.74 o
   4   6   7      182.63      165.49     46.19 o
   5   6   7     1482.91     1932.86    239.56 o
   6   6   7       74.47       64.67     39.31 o
   7   6   7       24.63       78.46     67.83 o
   8   6   7      147.35      211.89     82.41 o
   9   6   7      176.67       68.57     83.40 o
  10   6   7       18.83       52.26     61.65 o
  11   6   7      473.03      437.99    153.95 o
  12   6   7     1306.79     1735.91    179.03 o
 -11   7   7      242.19      323.46     95.01 o
 -10   7   7     1007.68     1420.85    407.97 o
  -9   7   7       37.25       42.25     42.01 o
  -8   7   7      410.48      612.32    286.15 o
  -7   7   7     2238.22     3205.06    308.76 o
  -6   7   7      461.53      536.34    195.58 o
  -5   7   7    12335.94    11863.47    621.96 o
  -4   7   7     1398.41     1455.88     43.35 o
  -3   7   7     1563.50     1255.01     46.02 o
  -2   7   7     5955.22     6441.09    161.61 o
  -1   7   7      128.19      113.47     34.87 o
   0   7   7    10687.89    11077.42    269.31 o
   1   7   7     1537.41     1345.38     88.97 o
   2   7   7     1903.79     2092.54    112.77 o
   3   7   7      724.67      525.52    110.76 o
   4   7   7       18.87       42.64     50.09 o
   5   7   7    18053.51    19828.65    801.85 o
   6   7   7     1090.86     1153.11    310.24 o
   7   7   7     3765.01     4373.74    300.23 o
   8   7   7      942.22      664.83    243.03 o
   9   7   7      485.40      461.59    223.63 o
  10   7   7      619.81      776.03    163.34 o
  11   7   7      213.49      201.02    131.09 o
  12   7   7     1109.68      945.42    401.79 o
 -10   8   7        8.32       34.72     70.80 o
  -9   8   7       63.47       39.41     71.91 o
  -8   8   7      597.27      358.92    161.48 o
  -7   8   7      519.83      529.91    158.27 o
  -6   8   7      250.04      344.71    100.32 o
  -5   8   7        5.54        8.46     14.31 o
  -4   8   7     3055.10     3253.97    125.81 o
  -3   8   7      197.20      207.64     46.03 o
  -2   8   7      760.63      851.10     68.66 o
  -1   8   7     9097.55     9647.22    544.99 o
   0   8   7       42.82      106.43     29.12 o
   1   8   7     1157.49     1197.67    187.57 o
   2   8   7     1107.68      953.34     96.22 o
   3   8   7     5491.49     6533.02    454.73 o
   4   8   7       71.06       73.82     40.48 o
   5   8   7     1633.61     1501.90    232.40 o
   6   8   7      694.92     1039.32    146.16 o
   7   8   7        4.93       40.03     58.56 o
   8   8   7      505.33      529.17    211.15 o
   9   8   7     1843.18     1541.81    318.76 o
  10   8   7      497.10      619.37    314.07 o
  11   8   7      121.83      123.92     93.16 o
 -10   9   7       25.67       64.62     94.02 o
  -9   9   7      343.57      499.52    151.47 o
  -8   9   7     2083.23     1875.27    266.13 o
  -7   9   7      460.29      850.90    268.97 o
  -6   9   7      577.18      318.39    147.77 o
  -5   9   7       35.66       75.78     20.27 o
  -4   9   7     5064.86     5503.35    407.74 o
  -3   9   7       44.84       85.01     24.97 o
  -2   9   7      491.75      695.85     88.91 o
  -1   9   7     3224.95     3206.80    110.81 o
   0   9   7      716.03      648.64    121.76 o
   1   9   7      444.95      491.14    108.58 o
   2   9   7     8828.08     8937.86    340.90 o
   3   9   7     8049.00     8337.20    315.62 o
   4   9   7        5.57       66.35     56.09 o
   5   9   7     2805.38     3571.03    564.39 o
   6   9   7        2.37       50.90     68.94 o
   7   9   7      228.81      349.90    150.36 o
   8   9   7      461.20      738.35    405.37 o
   9   9   7      148.24      129.24     99.46 o
  10   9   7     1139.91     1039.07    563.64 o
  -9  10   7      230.96      228.08    136.53 o
  -8  10   7      171.24       56.71     31.88 o
  -7  10   7      327.33      298.63    191.26 o
  -6  10   7      226.47      154.32     92.66 o
  -5  10   7      793.24      758.76    105.94 o
  -4  10   7     1002.23     1279.17    203.44 o
  -3  10   7      168.80      101.94     37.28 o
  -2  10   7      370.94      541.31     94.58 o
  -1  10   7      417.93      388.86     76.56 o
   0  10   7     2830.40     2135.92    145.83 o
   1  10   7     1263.97      878.88    172.73 o
   2  10   7     1411.33     1330.60    177.58 o
   3  10   7     2952.14     2904.09    272.56 o
   4  10   7       19.42       51.40     39.66 o
   5  10   7     1193.53     1207.23    425.27 o
   6  10   7     3191.62     3790.83    407.97 o
   7  10   7      268.58       87.23     73.02 o
   8  10   7      748.70      455.04    195.21 o
   9  10   7      733.12      497.17    260.32 o
  10  10   7      831.62      459.12    304.68 o
  -8  11   7       94.08      175.81    105.64 o
  -7  11   7       48.75       98.10     57.70 o
  -6  11   7      536.51      694.98    235.00 o
  -5  11   7      789.84     1320.77    143.94 o
  -4  11   7     6951.86     8727.50    280.48 o
  -3  11   7      909.47      931.82    116.66 o
  -2  11   7      119.94       69.81     36.29 o
  -1  11   7      116.64       72.38     32.22 o
   0  11   7      186.21      336.77     67.09 o
   1  11   7       19.43       38.35     28.91 o
   2  11   7        6.69       -6.55     55.23 o
   3  11   7     1443.75     1172.02    428.97 o
   4  11   7      508.09      374.73    195.83 o
   5  11   7       10.42       29.16     44.48 o
   6  11   7     1909.78     2191.57    374.49 o
   7  11   7     1767.29     2111.63    633.20 o
   8  11   7      282.99      265.39    145.92 o
   9  11   7      124.34      118.61     86.98 o
  -7  12   7        1.13       13.59     52.39 o
  -6  12   7      948.26      496.06    288.62 o
  -5  12   7      223.88      178.66     76.60 o
  -4  12   7      175.07      206.12     83.28 o
  -3  12   7      627.86      925.88    118.96 o
  -2  12   7     1078.84     1106.00    212.32 o
  -1  12   7        6.52       47.04     32.19 o
   0  12   7     5441.60     5021.16    472.96 o
   1  12   7      706.96      261.81    102.30 o
   2  12   7       56.23       -6.92     57.95 o
   3  12   7      824.29      816.80    107.37 o
   4  12   7     1653.09      979.52    240.19 o
   5  12   7       62.00       89.58     98.72 o
   6  12   7       72.20      142.83     78.21 o
   7  12   7      798.05      659.64    319.38 o
   8  12   7       11.11      101.68     90.56 o
  -6  13   7      197.92      139.00     67.21 o
  -5  13   7      188.26      251.80    122.19 o
  -4  13   7      887.05     1221.81    461.84 o
  -3  13   7        0.17       27.84     35.89 o
  -2  13   7     2773.46     3331.88    503.10 o
  -1  13   7      284.78      244.51    120.34 o
   0  13   7      863.88      969.88    432.43 o
   1  13   7     1292.55     1000.03    404.02 o
   2  13   7       43.31       93.53     49.54 o
   3  13   7        3.90       31.38     83.64 o
   4  13   7     1696.07     1232.80    310.36 o
   5  13   7      345.09      288.25    125.28 o
   6  13   7       51.54       71.29     59.43 o
  -4  14   7       43.34      207.44    103.17 o
  -3  14   7      155.35      541.41    178.41 o
  -2  14   7      207.25      287.17    105.66 o
  -1  14   7        7.69       29.90     45.96 o
   0  14   7     1683.50     1026.22    336.56 o
   1  14   7     1243.12     1115.30    273.05 o
   2  14   7      257.99      194.35     96.12 o
   3  14   7        4.38       47.07     65.36 o
   4  14   7     2077.84     1029.68    416.86 o
   5  14   7       23.48       33.24     36.69 o
  -3 -11   8     1125.08     1175.97    441.70 o
  -2 -11   8      161.94      178.41     65.48 o
  -1 -11   8        3.86       16.06    121.33 o
   0 -11   8       92.41       -7.41     93.03 o
   1 -11   8        6.45       18.66    100.82 o
   2 -11   8       14.96      118.36     73.39 o
   3 -11   8        3.44      147.89    117.13 o
   4 -11   8      911.16     1010.29    483.83 o
   5 -11   8      154.03      135.66     80.06 o
  -5 -10   8       73.38      121.70     63.63 o
  -4 -10   8     2816.59     2609.17    633.82 o
  -3 -10   8      210.92       46.58     58.44 o
  -2 -10   8      343.58      175.94    113.30 o
  -1 -10   8      158.41      319.38    110.46 o
   0 -10   8       91.07      387.34    178.90 o
   1 -10   8     5232.54     5552.68   1155.46 o
   2 -10   8      210.64      112.68    105.39 o
   3 -10   8      138.52      127.01     87.47 o
   4 -10   8      796.65      621.84    167.29 o
   5 -10   8       73.90       99.21     58.44 o
   6 -10   8      428.82      382.64    154.81 o
   7 -10   8       98.75      -11.74     92.66 o
  -7  -9   8       50.57      -11.49     87.10 o
  -6  -9   8      494.65      839.17    150.24 o
  -5  -9   8       70.54      143.69    111.69 o
  -4  -9   8      444.93      201.14     74.50 o
  -3  -9   8      185.07      283.92    145.17 o
  -2  -9   8      706.62     1020.54    242.41 o
  -1  -9   8      386.60      368.06    160.25 o
   0  -9   8      307.87      309.75    110.46 o
   1  -9   8      207.23      331.24    179.89 o
   2  -9   8      476.33      562.53    157.28 o
   3  -9   8      567.06      312.72    139.24 o
   5  -9   8      693.70      537.70    185.33 o
   6  -9   8        0.82       37.81     42.50 o
   7  -9   8      636.90      652.73    281.70 o
   8  -9   8     2663.68     3100.17    341.75 o
  -8  -8   8     1266.13      861.65    437.99 o
  -7  -8   8       85.90      189.65    106.50 o
  -6  -8   8      800.23      869.68    352.25 o
  -5  -8   8     1881.79     1248.99    363.00 o
  -4  -8   8       39.94       74.01     95.14 o
  -3  -8   8     1497.48     1982.64    461.10 o
  -2  -8   8     1632.69     1897.76    375.10 o
  -1  -8   8     2849.68     3676.54    751.32 o
   0  -8   8      840.41      865.61    401.30 o
   1  -8   8      101.61      121.41     63.20 o
   2  -8   8        8.00       40.63     33.44 o
   3  -8   8      344.64      230.74     95.51 o
   4  -8   8     1853.75     1946.11    185.67 o
   5  -8   8     2661.13     2242.72    735.26 o
   6  -8   8      619.31      473.45    179.64 o
   7  -8   8      461.38      547.46    237.84 o
   8  -8   8      651.28      644.08    151.35 o
   9  -8   8      848.68     1084.91    396.60 o
  -9  -7   8        6.56       92.42    109.84 o
  -8  -7   8      109.31       95.63     74.25 o
  -7  -7   8       37.72       87.72     94.64 o
  -6  -7   8     2284.70     2369.36    654.08 o
  -5  -7   8      947.72      695.97    235.74 o
  -4  -7   8     2294.37     1800.77    568.83 o
  -3  -7   8     1313.35     1500.05    386.84 o
  -2  -7   8      615.64      686.95    233.51 o
  -1  -7   8       98.92      230.30    122.69 o
   0  -7   8      552.76      392.82    117.81 o
   1  -7   8      373.89      482.03    108.42 o
   2  -7   8     4530.98     4066.11    200.15 o
   3  -7   8      263.11      205.68     45.40 o
   4  -7   8      507.81      509.23    114.12 o
   5  -7   8     1009.75      891.64    185.88 o
   6  -7   8     3578.85     3135.26    773.44 o
   7  -7   8     1305.04     1319.78    463.07 o
   8  -7   8       16.23      118.98    110.08 o
   9  -7   8      696.57      732.54    268.60 o
  10  -7   8      115.52       -5.56     80.31 o
  -9  -6   8       10.28      102.80     92.17 o
  -8  -6   8     1010.15      836.82    361.76 o
  -7  -6   8      192.63       99.09     69.31 o
  -6  -6   8       36.34       54.61     72.15 o
  -5  -6   8      372.96      512.00    163.71 o
  -4  -6   8     1322.28     1479.54    333.10 o
  -3  -6   8     5790.13     6717.90    440.22 o
  -2  -6   8     4211.10     3766.61    399.20 o
  -1  -6   8        2.69        6.67     34.56 o
   0  -6   8     7226.55     7969.14    310.12 o
   1  -6   8     2534.20     2639.60    130.63 o
   2  -6   8     5340.45     5622.24    252.76 o
   3  -6   8     5032.77     5036.43    184.63 o
   4  -6   8       68.06       84.10     27.57 o
   5  -6   8     1686.54     1584.71    126.67 o
   6  -6   8     1878.35     1787.02    126.58 o
   7  -6   8      830.99     1162.75    258.97 o
   8  -6   8     2772.03     2876.79    911.20 o
   9  -6   8       85.14       26.69    122.93 o
  10  -6   8      356.75      383.38    140.11 o
  11  -6   8      139.53      141.47    112.43 o
 -10  -5   8      958.53      811.61    113.42 o
  -9  -5   8      125.27       98.35     68.32 o
  -8  -5   8       32.36        5.56     29.28 o
  -7  -5   8       19.11       29.65     24.59 o
  -6  -5   8     4365.31     4889.45    422.18 o
  -5  -5   8       14.53      114.53    132.94 o
  -4  -5   8      492.10      412.35    111.76 o
  -3  -5   8      645.74      698.57    118.49 o
  -2  -5   8      947.46      939.53    152.89 o
  -1  -5   8     4372.93     4433.05    138.75 o
   0  -5   8     3911.61     3973.07    133.30 o
   1  -5   8      579.37      577.43     90.99 o
   2  -5   8     2460.27     2435.55     79.97 o
   3  -5   8      192.17      181.08     41.35 o
   4  -5   8      113.33      126.05     29.87 o
   5  -5   8      154.42      108.16     33.76 o
   6  -5   8     1385.19     1032.09     70.21 o
   7  -5   8     2172.28     2153.51    637.90 o
   8  -5   8      276.34      379.92    137.88 o
   9  -5   8     1332.04     1454.08    314.19 o
  10  -5   8      236.70       47.94     84.51 o
  11  -5   8       44.96      149.25    136.40 o
 -10  -4   8       32.00       46.21     65.48 o
  -9  -4   8      163.77      174.08    126.52 o
  -8  -4   8      903.45      642.22    228.20 o
  -7  -4   8     4850.39     4802.76    240.16 o
  -6  -4   8      765.86      695.99    132.60 o
  -5  -4   8      843.15      915.04    177.17 o
  -4  -4   8      563.31      580.58     93.59 o
  -3  -4   8     1815.99     1772.09     81.90 o
  -2  -4   8      696.21      696.84     76.38 o
  -1  -4   8     3023.54     2887.21     96.80 o
   0  -4   8    12121.78    11444.11    288.05 o
   1  -4   8     9722.55     8850.72    213.90 o
   2  -4   8      623.74      755.99    105.20 o
   3  -4   8      419.60      419.32     64.95 o
   4  -4   8    17798.57    18630.21    339.01 o
   5  -4   8       10.54       21.71     20.25 o
   6  -4   8     2988.43     3045.32    280.90 o
   7  -4   8     1048.76     1031.66    344.22 o
   8  -4   8      688.05      727.72    395.37 o
   9  -4   8       52.28       44.60     49.17 o
  10  -4   8     3453.81     3839.88    340.26 o
  11  -4   8     2450.41     3084.85    641.61 o
  12  -4   8     1090.11      769.61    406.36 o
 -11  -3   8      408.19      161.36    102.80 o
 -10  -3   8     1521.58     1279.51    345.33 o
  -9  -3   8      230.53       80.80     52.51 o
  -8  -3   8     2338.15     2227.99    169.36 o
  -7  -3   8      542.25      416.25     83.64 o
  -6  -3   8      503.44      368.88     77.98 o
  -5  -3   8      232.58      310.43     49.45 o
  -4  -3   8     5104.09     5242.07    129.03 o
  -3  -3   8      515.11      519.29     64.57 o
  -2  -3   8      588.15      706.86    114.43 o
  -1  -3   8       19.79       96.36     32.25 o
   0  -3   8     8291.32     9538.96    215.66 o
   1  -3   8     2865.98     2733.40     95.17 o
   2  -3   8       37.23       54.77     27.54 o
   3  -3   8     4078.24     3593.84     93.95 o
   4  -3   8      228.78      226.99     58.88 o
   5  -3   8      635.97      612.55     93.35 o
   6  -3   8     3852.23     3287.19    171.28 o
   7  -3   8      485.40      424.15    332.97 o
   8  -3   8     1103.47      813.47    368.19 o
   9  -3   8       93.21      115.77    130.10 o
  10  -3   8      108.09      191.14    121.08 o
  11  -3   8      342.52      491.49    262.18 o
  12  -3   8      121.58      102.05     77.47 o
 -11  -2   8      221.34      352.86     91.92 o
 -10  -2   8       27.01       23.05     22.43 o
  -9  -2   8      158.88      168.21     44.27 o
  -8  -2   8     1583.95     1746.26    136.79 o
  -7  -2   8      515.85      428.68     78.02 o
  -6  -2   8     5489.92     5690.74    179.70 o
  -5  -2   8       31.53       46.09     24.51 o
  -4  -2   8     8884.08     9487.90    253.55 o
  -3  -2   8     9084.94     9175.02    189.22 o
  -2  -2   8     1178.10     1255.51     65.96 o
  -1  -2   8     2026.25     1588.47     73.02 o
   0  -2   8    10850.65    10812.74    175.73 o
   1  -2   8     7035.53     7727.54    143.22 o
   2  -2   8     9551.21     8547.38    158.43 o
   3  -2   8     1377.82     1486.52     49.90 o
   4  -2   8    42315.16    40149.67    459.81 o
   5  -2   8     3703.11     3831.43    202.88 o
   6  -2   8     1898.16     1914.92    207.63 o
   7  -2   8      592.51      603.93    202.46 o
   8  -2   8      593.31      596.51    225.73 o
   9  -2   8      524.48      582.92    279.10 o
  10  -2   8       46.08      108.73     82.53 o
  11  -2   8        1.59       68.08    107.49 o
  12  -2   8       41.39       79.32    105.27 o
 -11  -1   8       33.71       72.15     42.87 o
 -10  -1   8       58.52       90.70     33.79 o
  -9  -1   8      259.13      141.71     40.34 o
  -8  -1   8      285.98      304.54     78.70 o
  -7  -1   8     3467.26     3417.41    198.05 o
  -6  -1   8     2745.96     3029.16    114.97 o
  -5  -1   8       16.62       42.51     18.32 o
  -4  -1   8      275.28      300.67     55.70 o
  -3  -1   8     1008.88      862.69    119.34 o
  -2  -1   8     2252.69     2636.68     84.87 o
  -1  -1   8       19.08       29.30     21.99 o
   0  -1   8     8012.83    10088.43    158.19 o
   1  -1   8     2628.78     2216.82     70.41 o
   2  -1   8        5.41       30.55     27.67 o
   3  -1   8      258.21       77.12     25.55 o
   4  -1   8      179.24      211.31     47.24 o
   5  -1   8      901.59      740.99     99.00 o
   6  -1   8        1.06       33.41     49.04 o
   7  -1   8      788.86      768.05    202.93 o
   8  -1   8     3033.01     2826.13    256.00 o
   9  -1   8       17.10       49.17     62.52 o
  10  -1   8      841.88      496.31    156.29 o
  11  -1   8      302.50      631.23    238.21 o
  12  -1   8      165.42      102.42     98.47 o
 -11   0   8        1.62       86.12     51.77 o
 -10   0   8     3347.48     3666.88    464.86 o
  -9   0   8      852.25      938.75    140.53 o
  -8   0   8      826.33      608.67     80.92 o
  -7   0   8      782.12      901.93     78.85 o
  -6   0   8     1123.67     1224.26     66.07 o
  -5   0   8     6920.57     7666.23    169.59 o
  -4   0   8      112.33      151.56     32.35 o
  -3   0   8     2235.86     1909.94     82.14 o
  -2   0   8    19545.23    21396.53    328.17 o
  -1   0   8     2342.12     2441.96     85.36 o
   0   0   8    26291.51    24372.67    322.86 o
   1   0   8     1176.99     1129.28     84.42 o
   2   0   8     1675.82      941.74     84.00 o
   3   0   8     5739.12     6066.03    149.03 o
   4   0   8     4580.33     3833.37    121.79 o
   5   0   8     5096.23     4594.74    138.84 o
   6   0   8      335.61      393.70     67.58 o
   7   0   8     3090.45     2946.21    133.73 o
   8   0   8    12779.30    12710.79    671.75 o
   9   0   8     1447.45     1676.35    402.04 o
  10   0   8     5240.14     5021.03    520.77 o
  11   0   8       15.52      -21.75    112.19 o
  12   0   8     1003.76      835.46    503.23 o
 -11   1   8     1093.69      807.66    458.01 o
 -10   1   8       21.02       48.48     35.71 o
  -9   1   8      295.35      155.13     32.81 o
  -8   1   8      840.19      862.21     99.11 o
  -7   1   8      525.02      437.03     77.30 o
  -6   1   8      926.45      888.63    103.51 o
  -5   1   8     2459.25     2382.83     64.00 o
  -4   1   8     1785.51     1951.50     62.65 o
  -3   1   8       54.45      109.75     26.47 o
  -2   1   8      318.30      412.36     55.89 o
  -1   1   8     1584.85     1617.58     78.72 o
   0   1   8      204.70      183.87     35.14 o
   1   1   8      332.61      544.11     69.08 o
   2   1   8     6607.32     7333.84    132.54 o
   3   1   8       28.03      183.46     44.74 o
   4   1   8     3595.12     3197.02    168.94 o
   5   1   8    13225.66    12723.56    481.18 o
   6   1   8       78.64      134.20     40.42 o
   7   1   8      588.40      523.01     99.39 o
   8   1   8     6543.84     5966.93    427.30 o
   9   1   8      299.82      437.87    182.98 o
  10   1   8      622.09      645.56    225.48 o
  11   1   8      479.62      406.24    181.00 o
  12   1   8      384.09      359.04    241.05 o
  13   1   8       98.21        1.85     99.83 o
 -11   2   8      283.00      354.35     95.38 o
 -10   2   8     1384.02     1962.75    290.10 o
  -9   2   8      189.17      187.40     35.39 o
  -8   2   8     1808.69     1366.61    136.32 o
  -7   2   8     4114.01     3695.30    166.75 o
  -6   2   8    12637.15    12287.99    192.31 o
  -5   2   8     2233.27     2110.27     51.71 o
  -4   2   8     2657.43     3118.63     95.27 o
  -3   2   8       78.51      254.69     47.37 o
  -2   2   8       17.64       75.11     20.82 o
  -1   2   8      599.03      518.09     89.05 o
   0   2   8     3984.48     3557.16    119.64 o
   1   2   8     1129.41     1050.77     67.72 o
   2   2   8     2059.25     2480.55     94.61 o
   3   2   8    43647.89    43722.22    613.99 o
   4   2   8    33835.13    33969.20    380.78 o
   5   2   8     5105.50     4951.34    255.92 o
   6   2   8     5703.77     6476.87    228.46 o
   7   2   8       64.37      117.29     33.25 o
   8   2   8      493.41      596.52     48.87 o
   9   2   8      282.26      388.50     62.25 o
  10   2   8      756.54      671.74     48.82 o
  11   2   8     2366.18     2818.72    226.10 o
  12   2   8      329.50      204.48    224.99 o
  13   2   8      920.66      630.61    353.61 o
 -11   3   8        2.65       57.33     54.12 o
 -10   3   8      284.50      214.12     76.11 o
  -9   3   8      999.00     1486.08    381.53 o
  -8   3   8      609.72      790.86    205.10 o
  -7   3   8      517.23      394.50    161.48 o
  -6   3   8     1201.09     1187.31     34.71 o
  -5   3   8       27.64       36.56     14.60 o
  -4   3   8     1629.13     1674.75     51.76 o
  -3   3   8     4299.79     4433.29    108.10 o
  -2   3   8      114.26      189.58     35.31 o
  -1   3   8    14784.34    14025.16    279.60 o
   0   3   8       25.38       27.14     23.43 o
   1   3   8     2301.76     2902.25    110.84 o
   2   3   8     5627.71     6103.39    344.64 o
   3   3   8       47.24      248.71     42.31 o
   4   3   8     2902.13     2876.54    101.10 o
   5   3   8      315.06      224.57     48.73 o
   6   3   8     3852.64     4069.54    121.39 o
   7   3   8      412.55      508.54     96.06 o
   8   3   8      371.18      422.18    152.96 o
   9   3   8     4976.10     5692.29    515.46 o
  10   3   8        4.61       37.98     45.53 o
  11   3   8      764.18      692.26    320.00 o
  12   3   8     2064.32     1707.98    468.26 o
 -11   4   8       11.61       32.12     37.19 o
 -10   4   8      925.32     1425.79    291.21 o
  -9   4   8      176.72      131.83     93.03 o
  -8   4   8      105.74       49.67     47.69 o
  -7   4   8        8.92       49.42     47.20 o
  -6   4   8     5214.34     6334.10    481.79 o
  -5   4   8       14.20       37.39     35.70 o
  -4   4   8     2594.31     2808.59    377.20 o
  -3   4   8    16441.43    16504.96    404.18 o
  -2   4   8     1766.24     1204.45     59.78 o
  -1   4   8      374.08      277.01     39.36 o
   0   4   8       16.60       76.42     27.84 o
   1   4   8     8702.11    10372.40    502.59 o
   2   4   8      192.50      130.09     32.60 o
   3   4   8     5015.80     4699.63    129.11 o
   4   4   8     5132.46     4851.53    144.70 o
   5   4   8       83.43      108.21     45.95 o
   6   4   8      387.47      405.37    125.47 o
   7   4   8    18196.97    20313.57    498.16 o
   8   4   8       57.95      188.91     78.58 o
   9   4   8     1098.62     1392.43    195.21 o
  10   4   8     1341.42     1455.32    528.06 o
  11   4   8      179.21      118.12     96.49 o
  12   4   8      908.93      864.37    434.41 o
 -11   5   8       26.79       96.86     76.60 o
 -10   5   8     1381.05     1756.54    567.72 o
  -9   5   8        0.87       53.13     53.00 o
  -8   5   8      212.22      313.33    131.34 o
  -7   5   8      324.55      456.65    164.82 o
  -6   5   8      624.01      613.66    169.33 o
  -5   5   8     1459.14     1924.01    238.32 o
  -4   5   8      568.50      524.75     49.84 o
  -3   5   8     1824.72     1604.29     57.32 o
  -2   5   8     2503.99     2635.30     83.77 o
  -1   5   8     7615.50     7739.15    281.70 o
   0   5   8    16690.02    16785.36    789.00 o
   1   5   8     2350.08     2590.92    113.22 o
   2   5   8      159.67      170.27     33.12 o
   3   5   8     5942.90     7094.99    189.48 o
   4   5   8        1.50       28.41     26.03 o
   5   5   8        0.21       34.15     37.56 o
   6   5   8     5824.68     5036.48    219.30 o
   7   5   8     3975.46     4306.90    287.75 o
   8   5   8      599.15      519.17    133.19 o
   9   5   8        6.62       52.02     41.88 o
  10   5   8       14.53      113.17    105.02 o
  11   5   8       20.91       55.47     65.73 o
  12   5   8       24.32       95.38    107.49 o
 -11   6   8      478.67      412.66    211.15 o
 -10   6   8     2344.88     2862.45    442.07 o
  -9   6   8       13.29       80.06     91.92 o
  -8   6   8       17.60       78.33     40.03 o
  -7   6   8      567.82      600.09    239.07 o
  -6   6   8      926.75      670.02    236.11 o
  -5   6   8      941.02      912.43    165.44 o
  -4   6   8      215.10      221.17     37.17 o
  -3   6   8     2934.20     2522.13     83.24 o
  -2   6   8      968.75      816.11     91.90 o
  -1   6   8      140.58      205.43     52.88 o
   0   6   8      340.28      267.82     56.24 o
   1   6   8     5850.66     6278.54    169.45 o
   2   6   8        9.58       26.49     24.02 o
   3   6   8     3364.73     3404.47    132.10 o
   4   6   8     6899.98     7614.79    251.98 o
   5   6   8     6863.48     6842.57    215.90 o
   6   6   8       66.01      211.27     81.05 o
   7   6   8     3179.62     4057.33    285.16 o
   8   6   8     2224.78     3122.66    594.41 o
   9   6   8      240.81      121.58     67.09 o
  10   6   8      303.51      290.47    124.66 o
  11   6   8      172.21      310.98    156.66 o
  12   6   8      709.72      488.77    339.52 o
 -10   7   8      337.24      356.82    194.97 o
  -9   7   8       82.26      193.11     89.45 o
  -8   7   8      147.93      178.66     77.34 o
  -7   7   8      745.71     1211.80    151.23 o
  -6   7   8     3776.19     3727.94    283.30 o
  -5   7   8      927.17     1131.74    269.22 o
  -4   7   8     1455.81     1540.66     44.37 o
  -3   7   8      193.68      256.10     50.96 o
  -2   7   8     1018.41     1071.40     59.03 o
  -1   7   8     5143.07     5244.55    125.16 o
   0   7   8    11515.45    11832.54    368.20 o
   1   7   8     4982.48     5221.52    330.35 o
   2   7   8      341.35      388.58     84.48 o
   3   7   8     1405.80     1716.68    109.08 o
   4   7   8     4319.20     4831.04    167.41 o
   5   7   8       35.22       67.94     42.88 o
   6   7   8      199.12      326.80    149.62 o
   7   7   8      156.16       79.20     83.15 o
   8   7   8        4.33       73.02     81.17 o
   9   7   8      495.77      461.34    179.40 o
  10   7   8     2661.96     3618.10    235.61 o
  11   7   8     1648.69     1694.52    435.15 o
 -10   8   8      172.83      356.94    113.42 o
  -9   8   8       11.93       50.66     49.30 o
  -8   8   8       75.42      -19.03     60.17 o
  -7   8   8     2365.99     2559.26    600.83 o
  -6   8   8        6.46       60.05     63.26 o
  -5   8   8      178.54      172.60     75.12 o
  -4   8   8      420.29      365.89     70.76 o
  -3   8   8     4013.54     4520.16    156.84 o
  -2   8   8     5340.80     5376.86    130.99 o
  -1   8   8      502.25      507.36    107.64 o
   0   8   8      488.09      396.42     61.39 o
   1   8   8     3957.83     4196.01    142.86 o
   2   8   8      342.66      297.81     51.82 o
   3   8   8     3245.24     2847.63    131.50 o
   4   8   8     1680.48     1569.88    132.31 o
   5   8   8      123.57      106.01     78.33 o
   6   8   8        5.81      -29.78     84.88 o
   7   8   8     1387.78     1656.22    461.59 o
   8   8   8     5416.24     5024.49    550.18 o
   9   8   8       41.21      220.17    110.70 o
  10   8   8      424.52      303.20    143.07 o
  11   8   8      620.13      502.12    479.51 o
  -9   9   8      667.05     1070.33    128.00 o
  -8   9   8       40.86       90.93     47.81 o
  -7   9   8        0.86       74.38     66.72 o
  -6   9   8     1244.07      938.13    369.91 o
  -5   9   8      314.57      343.10     47.71 o
  -4   9   8     1700.44     1951.53    133.46 o
  -3   9   8     3472.93     4106.58    255.32 o
  -2   9   8      349.39      432.69     72.72 o
  -1   9   8      589.28      585.02     83.02 o
   0   9   8     4690.62     4651.67    205.54 o
   1   9   8      145.35       37.44     52.76 o
   2   9   8     6796.58     7393.71    250.76 o
   3   9   8      281.82      188.96     53.35 o
   4   9   8     4430.80     5296.68    712.28 o
   5   9   8     1082.61      949.87    211.03 o
   6   9   8      424.58      380.17    264.52 o
   7   9   8      668.92      637.28    357.31 o
   8   9   8     1728.36     2384.80    186.81 o
   9   9   8      134.92      159.51     78.33 o
  10   9   8       31.45       69.81     74.87 o
  -9  10   8      199.70       77.47     78.21 o
  -8  10   8      251.62      259.09    120.71 o
  -7  10   8      325.66      230.92    164.45 o
  -6  10   8      359.41      229.93    112.19 o
  -5  10   8     1760.24     1314.96    452.45 o
  -4  10   8      376.12      196.45     53.91 o
  -3  10   8      579.89      697.65    136.14 o
  -2  10   8      820.11      846.23    141.13 o
  -1  10   8      916.45      850.21    125.47 o
   0  10   8        2.87       13.44     23.66 o
   1  10   8      344.56      457.39     77.64 o
   2  10   8     1114.51      971.80     86.52 o
   3  10   8      150.31      191.75     88.59 o
   4  10   8     1735.53     1464.34    376.59 o
   5  10   8      771.44      801.61    324.57 o
   6  10   8     1758.17     1325.96    527.32 o
   7  10   8     3373.44     3509.62    712.03 o
   8  10   8     1332.37      774.80    384.37 o
   9  10   8      464.74      450.35    252.91 o
  10  10   8      144.03      125.16     95.14 o
  -8  11   8        0.13       40.53     50.53 o
  -7  11   8      503.35      550.55    121.70 o
  -6  11   8        1.17       65.48     63.63 o
  -5  11   8      588.13      936.65    323.21 o
  -4  11   8      124.45      206.23     80.19 o
  -3  11   8       47.60       34.90     32.70 o
  -2  11   8       77.93      156.76     39.14 o
  -1  11   8     1163.63     1117.43    230.05 o
   0  11   8     3920.20     4017.48    271.57 o
   1  11   8      339.21      219.37     63.11 o
   2  11   8     3197.81     3410.90    238.08 o
   3  11   8      157.36      101.56     96.00 o
   4  11   8      233.46      239.57     78.70 o
   5  11   8      210.02      116.63     57.70 o
   6  11   8     1093.81      999.04    376.22 o
   7  11   8      934.17      961.24    405.50 o
   8  11   8      189.41       50.29     54.12 o
   9  11   8       34.62       74.01     72.15 o
  -7  12   8      348.45      232.65    162.22 o
  -6  12   8     1310.81      852.76    265.76 o
  -5  12   8       77.72       48.06     95.14 o
  -4  12   8      206.14      255.14    112.93 o
  -3  12   8        9.09       15.42     27.01 o
  -2  12   8     2151.33     1613.64    332.09 o
  -1  12   8     3066.00     2534.05    392.21 o
   0  12   8      306.42      147.27     56.46 o
   1  12   8     1886.34     2103.84    220.54 o
   2  12   8      292.74      295.91     93.78 o
   3  12   8      308.31      353.48    140.48 o
   4  12   8     1075.45      691.64    228.82 o
   5  12   8       97.02      148.26    109.96 o
   6  12   8      148.08       53.00     71.66 o
   7  12   8       19.62       18.90     55.72 o
   8  12   8      303.80      223.14    126.27 o
  -5  13   8       25.37       44.23     55.85 o
  -4  13   8        1.16      -22.12     97.61 o
  -3  13   8      517.34      558.08     70.31 o
  -2  13   8     1824.21     2413.92    302.89 o
  -1  13   8      443.50      423.55    131.48 o
   0  13   8      954.20     1020.05    249.20 o
   1  13   8        3.64       63.38     51.03 o
   2  13   8     2410.17     2335.26    149.25 o
   3  13   8     3352.59     3777.48    190.76 o
   4  13   8     1206.90      993.61    522.63 o
   5  13   8       74.43       86.61     51.03 o
   6  13   8      724.34      525.22    358.67 o
  -3  14   8      387.07      161.61     66.22 o
  -2  14   8     1983.35     1656.54    119.69 o
  -1  14   8      310.24      205.38     67.92 o
   0  14   8      207.45      256.86     79.81 o
   1  14   8        7.33       25.82     42.75 o
   2  14   8       43.68       56.34     43.49 o
   3  14   8        5.17       75.86     54.86 o
   4  14   8       40.18       93.65     60.91 o
  -2 -11   9      363.32      485.56    196.32 o
  -1 -11   9       24.08       97.36    105.88 o
   0 -11   9      592.32      491.49    182.86 o
   1 -11   9      374.97      690.04    224.62 o
   2 -11   9      358.35      430.21    186.56 o
   3 -11   9      144.31      296.40     96.99 o
  -4 -10   9       30.45      142.08    100.32 o
  -3 -10   9      273.57       57.82     94.76 o
  -2 -10   9      328.42      342.24    193.36 o
  -1 -10   9      838.31      878.95    354.10 o
   0 -10   9     1781.32     1474.96    401.30 o
   1 -10   9      400.32      120.22     74.87 o
   2 -10   9        0.68      131.46    132.69 o
   3 -10   9      310.40      236.85     92.79 o
   4 -10   9      318.75      505.82    211.77 o
   5 -10   9      890.23      672.12    275.89 o
  -6  -9   9     1216.06      763.92    382.64 o
  -5  -9   9       82.98       14.83     94.15 o
  -4  -9   9       81.75        0.00    104.03 o
  -3  -9   9      125.04      177.30    102.18 o
  -2  -9   9     1373.55     2087.54    507.55 o
  -1  -9   9      171.05      281.45    108.11 o
   0  -9   9      304.27       60.05    108.36 o
   1  -9   9     2608.83     3351.84    251.30 o
   2  -9   9      812.07      834.47    210.78 o
   3  -9   9      690.55      885.00    417.36 o
   4  -9   9     2766.71     2975.38    246.12 o
   5  -9   9      573.29     1271.23    337.42 o
   6  -9   9      679.67      564.76    242.78 o
   7  -9   9      599.80      779.12    299.49 o
  -7  -8   9     2243.21     1459.89    717.96 o
  -6  -8   9     1185.33      870.80    336.93 o
  -5  -8   9       44.43      106.13     47.32 o
  -4  -8   9       23.29       84.26    103.04 o
  -3  -8   9     1643.07     1796.45    713.76 o
  -2  -8   9     1973.29     2022.05    490.63 o
  -1  -8   9       27.17       13.10     56.83 o
   0  -8   9       33.01       97.11     87.10 o
   1  -8   9       63.62       66.22     96.62 o
   2  -8   9      639.77      749.66    171.86 o
   3  -8   9     1238.51     1190.38    299.61 o
   4  -8   9      355.13      468.16     92.16 o
   5  -8   9      312.80      325.68    167.41 o
   6  -8   9        1.15       52.51     68.94 o
   7  -8   9      111.95       71.66     72.28 o
   8  -8   9     1191.85     1200.43    325.68 o
  -8  -7   9      288.35      274.90    119.23 o
  -7  -7   9        0.30       53.75     90.69 o
  -6  -7   9      221.31      241.91    116.39 o
  -5  -7   9     1045.04      712.65    290.59 o
  -4  -7   9        1.85       54.49     84.88 o
  -3  -7   9     1149.05     1152.00    339.64 o
  -2  -7   9     2791.39     3828.88    384.25 o
  -1  -7   9     1485.19     1497.20    569.58 o
   0  -7   9     2944.75     2516.39    541.16 o
   1  -7   9       26.90       35.09     30.89 o
   2  -7   9       28.83       42.40     36.51 o
   3  -7   9     1534.48     1528.89    161.55 o
   4  -7   9     2794.68     2719.29    205.84 o
   5  -7   9     2265.81     2667.74    766.15 o
   6  -7   9      320.50      247.60    121.45 o
   7  -7   9       33.28       81.30     56.59 o
   8  -7   9     1185.09     1587.03    620.35 o
   9  -7   9       29.97       74.13     62.89 o
  -9  -6   9     1095.74      758.36    307.89 o
  -8  -6   9      459.44      254.89     96.00 o
  -7  -6   9      770.21      678.05    282.69 o
  -6  -6   9      398.92      207.81    102.05 o
  -5  -6   9      123.81      160.25     83.64 o
  -4  -6   9     1645.79     1812.76    412.42 o
  -3  -6   9     5151.35     4421.19    439.35 o
  -2  -6   9       17.15       11.74    120.83 o
  -1  -6   9       26.47       64.55     53.59 o
   0  -6   9      546.56      503.47    117.99 o
   1  -6   9      794.59      795.88    154.20 o
   2  -6   9     1587.56     1399.25    235.78 o
   3  -6   9       58.39      115.56     37.53 o
   4  -6   9      152.95      184.85     44.30 o
   5  -6   9     2124.17     2242.84    163.56 o
   6  -6   9     1263.88     1671.66    462.46 o
   7  -6   9       66.02       61.41     55.23 o
   8  -6   9     3170.95     3818.01    296.52 o
   9  -6   9      854.15      750.95    230.18 o
  10  -6   9      438.42      457.02    160.74 o
  -9  -5   9      212.77      264.90    157.53 o
  -8  -5   9      787.84      608.12    259.95 o
  -7  -5   9      534.28      351.63    130.59 o
  -6  -5   9     1245.54     1352.52    433.30 o
  -5  -5   9       16.06       25.58     84.26 o
  -4  -5   9      361.53      273.05     80.68 o
  -3  -5   9       62.51       82.53     95.38 o
  -2  -5   9     4412.20     5093.81    359.29 o
  -1  -5   9       23.79       26.50     29.09 o
   0  -5   9     4486.16     4193.07    187.73 o
   1  -5   9     3155.42     2976.61    119.92 o
   2  -5   9       27.43       47.84     33.02 o
   3  -5   9      239.70      172.82     53.77 o
   4  -5   9     9134.17     8950.13    315.16 o
   5  -5   9      146.95      264.13     86.28 o
   6  -5   9     1548.13     1647.46    101.44 o
   7  -5   9      159.45       30.64     61.78 o
   8  -5   9      245.84      357.31    251.30 o
   9  -5   9      826.52     1011.52    382.15 o
  11  -5   9      167.68      300.48    154.44 o
 -10  -4   9      253.75       88.96     67.09 o
  -9  -4   9       30.51       58.69     62.39 o
  -8  -4   9      993.94     1302.12    148.14 o
  -7  -4   9      984.26      820.88    267.86 o
  -6  -4   9     2804.79     3093.87    287.26 o
  -5  -4   9      919.31      873.72    176.02 o
  -4  -4   9      286.08      233.13     53.57 o
  -3  -4   9        1.64       52.06     32.73 o
  -2  -4   9      262.88      255.52     49.96 o
  -1  -4   9     6058.67     6329.13    204.01 o
   0  -4   9     2778.15     2704.92     80.16 o
   1  -4   9        3.41       -2.08     35.73 o
   2  -4   9     5292.92     5319.92    153.14 o
   3  -4   9      656.78      556.06     78.79 o
   4  -4   9     7676.02     8002.69    666.50 o
   5  -4   9     1207.81      980.92     67.95 o
   6  -4   9        9.48       64.14     28.17 o
   7  -4   9       83.10       46.33     66.97 o
   8  -4   9     1130.35     1149.53    570.56 o
   9  -4   9     1807.19     1814.24    470.98 o
  10  -4   9      113.63      158.15    117.75 o
  11  -4   9      123.89       34.10     90.07 o
 -10  -3   9     1028.57      521.39    239.94 o
  -9  -3   9      434.83      379.68    205.47 o
  -8  -3   9      924.04      732.56    143.92 o
  -7  -3   9       32.84        7.82     23.37 o
  -6  -3   9     1889.17     1763.42     79.47 o
  -5  -3   9      436.36      464.75     81.16 o
  -4  -3   9     3624.05     3560.07    215.32 o
  -3  -3   9     1702.16     1697.69    129.57 o
  -2  -3   9     1272.84     1518.99    129.52 o
  -1  -3   9       27.67       42.66     23.46 o
   0  -3   9       90.94      161.50     28.26 o
   1  -3   9       21.93       32.56     26.70 o
   2  -3   9      691.18      822.73     83.27 o
   3  -3   9     2322.90     2325.96    151.56 o
   4  -3   9     5511.45     5138.90    178.12 o
   5  -3   9      814.71      816.18    133.44 o
   6  -3   9     1495.98     1306.93    482.72 o
   7  -3   9      191.58      156.42    114.29 o
   8  -3   9      380.19      439.72    221.53 o
   9  -3   9       11.08       88.59     70.55 o
  10  -3   9       14.17       78.83    107.00 o
  11  -3   9       91.66       60.17     67.34 o
 -10  -2   9     1742.96     1757.28    205.76 o
  -9  -2   9        6.36        5.24     24.86 o
  -8  -2   9      295.83      460.01     81.07 o
  -7  -2   9     3732.48     3979.39    212.80 o
  -6  -2   9     3033.23     3512.89    162.60 o
  -5  -2   9        3.20       17.15     26.99 o
  -4  -2   9       57.70       65.49     29.58 o
  -3  -2   9      563.11      567.06     86.83 o
  -2  -2   9    13415.68    13177.80    255.36 o
  -1  -2   9      336.64      320.42     53.25 o
   0  -2   9      592.04      617.29     69.28 o
   1  -2   9       42.78       45.54     21.89 o
   2  -2   9       84.39      154.98     34.59 o
   3  -2   9     5966.62     5481.56    141.66 o
   4  -2   9     1043.96      949.66     50.61 o
   5  -2   9       73.55      123.06     27.19 o
   6  -2   9     3232.61     2910.76    220.79 o
   7  -2   9     2606.57     2254.45    228.20 o
   8  -2   9    12109.87    12797.65    520.65 o
   9  -2   9        1.84       -8.65    103.54 o
  10  -2   9      555.81      462.58    160.62 o
  11  -2   9      134.67       46.21     88.96 o
  12  -2   9      143.16      178.53    137.88 o
 -11  -1   9      123.49      138.75     92.79 o
 -10  -1   9      990.38      744.12    165.74 o
  -9  -1   9      811.13     1038.17    198.52 o
  -8  -1   9       42.96       93.46     32.15 o
  -7  -1   9       76.40      110.22     28.62 o
  -6  -1   9       48.92       45.30     22.99 o
  -5  -1   9      123.71      153.11     36.45 o
  -4  -1   9     1157.93     1210.14    120.13 o
  -3  -1   9     5458.80     6138.95    135.86 o
  -2  -1   9      731.07      669.32     68.54 o
  -1  -1   9     5329.26     6031.84    146.39 o
   0  -1   9      331.14      482.62     68.25 o
   1  -1   9     3178.33     3204.76    109.32 o
   2  -1   9      475.78      539.19     64.25 o
   3  -1   9     4488.31     4491.52    120.41 o
   4  -1   9     3150.91     3464.18     95.66 o
   5  -1   9       10.92       27.53     16.60 o
   6  -1   9     3606.88     3915.56    184.23 o
   7  -1   9     2736.23     2410.25    201.02 o
   8  -1   9     1151.95     1478.05    251.68 o
   9  -1   9      188.32      274.53    139.49 o
  10  -1   9      524.45      698.07    277.13 o
  11  -1   9       15.52       86.98     89.08 o
  12  -1   9      113.15       46.46    109.10 o
 -11   0   9      281.42      280.59    145.54 o
 -10   0   9     1618.99     1532.42    481.11 o
  -9   0   9      767.11      768.28    155.24 o
  -8   0   9       65.07       29.86     29.03 o
  -7   0   9       11.15       30.47     19.40 o
  -6   0   9     7043.11     7713.21    267.43 o
  -5   0   9     1448.03     1501.67     86.43 o
  -4   0   9     2130.27     1960.57     72.99 o
  -3   0   9       53.74       80.90     32.28 o
  -2   0   9     1335.51     1231.33    115.75 o
  -1   0   9     3136.95     2460.71     88.28 o
   0   0   9     7445.16     8305.36    152.71 o
   1   0   9    28713.63    27370.06    577.96 o
   2   0   9    16033.43    18249.75    512.48 o
   3   0   9        0.92       45.89     22.02 o
   4   0   9     2023.90     1982.07     82.34 o
   5   0   9      383.94      371.51     64.84 o
   6   0   9      415.22      461.18     82.05 o
   7   0   9       81.18      119.25     32.40 o
   8   0   9     2388.38     2609.79    211.15 o
   9   0   9      353.42      476.66    211.77 o
  10   0   9     1256.01     1464.34    453.19 o
  11   0   9     4834.49     5927.78    374.98 o
  12   0   9      882.66      801.98    169.14 o
 -11   1   9       57.38       17.54     49.79 o
 -10   1   9     1716.98     1162.63    518.42 o
  -9   1   9      528.91      663.21    174.58 o
  -8   1   9        6.47        9.56      9.85 o
  -7   1   9      754.55      512.45     81.11 o
  -6   1   9       34.69       71.46     29.38 o
  -5   1   9     1151.27     1429.65    141.05 o
  -4   1   9       43.77       78.43     25.13 o
  -3   1   9     2590.13     2599.51     80.65 o
  -2   1   9        4.30       46.99     24.95 o
  -1   1   9      741.60      533.51     71.07 o
   0   1   9       13.95       99.12     25.22 o
   1   1   9      149.65      135.99     27.68 o
   2   1   9      287.65      212.41     48.20 o
   3   1   9     3830.99     3878.48    105.67 o
   4   1   9     4386.87     4542.70    139.10 o
   5   1   9      735.50      682.41     71.30 o
   6   1   9     1159.44     1088.71    147.81 o
   7   1   9     6140.34     4956.33    672.80 o
   8   1   9       10.93       54.63     50.84 o
   9   1   9      176.89       85.87     67.58 o
  10   1   9      364.72      603.43    302.95 o
  11   1   9      211.73      270.33    154.07 o
  12   1   9      194.72       66.22     74.50 o
 -11   2   9        2.88       22.61    100.45 o
 -10   2   9       91.02      168.53    116.51 o
  -9   2   9      522.21      395.22     58.43 o
  -8   2   9      160.41      209.96     43.80 o
  -7   2   9       91.73      106.30     29.35 o
  -6   2   9    14685.68    15084.95    362.12 o
  -5   2   9     1512.18     1683.21     57.63 o
  -4   2   9      891.14      938.65    107.35 o
  -3   2   9     3422.76     3594.13    110.07 o
  -2   2   9     9871.77    10894.41    242.47 o
  -1   2   9    11182.96    10772.56    187.25 o
   0   2   9      432.24      370.81     70.11 o
   1   2   9     6043.50     5752.75    117.52 o
   2   2   9      496.53      690.36     66.13 o
   3   2   9       42.34       75.54     26.22 o
   4   2   9     5356.42     4684.08    143.19 o
   5   2   9    10335.31     8796.08    547.13 o
   6   2   9     3977.49     3705.35    121.40 o
   7   2   9     2092.16     2213.21    117.97 o
   8   2   9      603.06      470.95    131.58 o
   9   2   9     2169.73     2565.85    170.84 o
  10   2   9      731.60      949.85    150.52 o
  11   2   9     1523.83     1856.00    200.65 o
  12   2   9      357.65      344.46    126.89 o
 -11   3   9      718.98      667.92    258.72 o
 -10   3   9       77.53      167.04    123.68 o
  -9   3   9        0.43       -9.64     79.57 o
  -8   3   9     2175.91     1746.53    550.67 o
  -7   3   9      337.99      310.86     89.08 o
  -6   3   9      263.76      292.58     51.77 o
  -5   3   9     1152.86     1350.23     55.36 o
  -4   3   9       54.57      117.34     28.93 o
  -3   3   9      249.37      301.46     51.95 o
  -2   3   9     3111.28     3513.38    112.53 o
  -1   3   9      890.77      842.81    125.82 o
   0   3   9     4389.74     3719.78    100.24 o
   1   3   9     1013.15      974.42     98.15 o
   2   3   9       87.24       44.97     30.39 o
   3   3   9     4766.82     4778.76    170.93 o
   4   3   9     4884.43     4615.92    143.98 o
   5   3   9     2059.62     2438.64    120.34 o
   6   3   9        4.50       57.47     30.85 o
   7   3   9      846.54      861.07    193.39 o
   8   3   9      262.13      189.75     71.47 o
   9   3   9       63.05       60.17     36.73 o
  10   3   9      591.42      927.11    155.34 o
  11   3   9        0.95       20.39     40.28 o
  12   3   9      470.88      261.68    102.18 o
 -11   4   9       99.50       81.05     60.29 o
 -10   4   9      890.53      776.90    317.65 o
  -9   4   9       72.72       93.28     75.00 o
  -8   4   9      516.53      753.67    278.98 o
  -7   4   9       71.91       36.69     59.68 o
  -6   4   9      568.07      886.61    254.27 o
  -5   4   9     2169.02     2485.10    179.95 o
  -4   4   9      238.39      245.90     38.90 o
  -3   4   9     8045.32     8225.90    241.43 o
  -2   4   9     4449.97     3789.95    115.16 o
  -1   4   9       49.41      129.58     25.70 o
   0   4   9     4809.55     4643.44    176.85 o
   1   4   9    13426.94    12205.94    441.60 o
   2   4   9     7677.93     7903.34    285.81 o
   3   4   9    10336.20    10540.36    266.90 o
   4   4   9       25.34       32.77     23.58 o
   5   4   9     3604.68     3755.96    141.36 o
   6   4   9      492.82      388.79     96.20 o
   7   4   9     6353.05     6876.85    256.74 o
   8   4   9     2040.98     2251.11    110.77 o
   9   4   9      485.28      339.45     89.08 o
  10   4   9        3.33       21.00     64.37 o
  11   4   9      321.89      523.98    130.40 o
  12   4   9     1352.60     1435.43    190.39 o
 -11   5   9     1326.51     1695.26    227.83 o
 -10   5   9      114.80       75.98     49.17 o
  -9   5   9      218.37      249.70     77.96 o
  -8   5   9        7.20       53.75     59.31 o
  -7   5   9      233.02      102.18     79.07 o
  -6   5   9      593.65      734.15    346.32 o
  -5   5   9      610.01      869.07    316.54 o
  -4   5   9       25.45       57.50     16.05 o
  -3   5   9     2282.17     2460.12    100.18 o
  -2   5   9      453.40      487.57     87.63 o
  -1   5   9      824.07      684.13    114.69 o
   0   5   9     1434.20     1185.70    137.34 o
   1   5   9     1863.12     2215.68    104.69 o
   2   5   9      942.46     1244.18    167.48 o
   3   5   9       26.11       50.54     26.78 o
   4   5   9     6054.16     5571.35    174.26 o
   5   5   9        2.35       31.79     18.19 o
   6   5   9      364.58      384.37    201.88 o
   7   5   9      439.65      486.18    141.71 o
   8   5   9     4124.71     3933.53    563.52 o
   9   5   9     1412.70     1400.09    451.58 o
  10   5   9        6.71        0.00     81.42 o
  11   5   9      145.05       80.19    114.78 o
  12   5   9       10.48       83.15     68.69 o
 -10   6   9      379.76      337.42    153.58 o
  -9   6   9       23.70       82.16     50.41 o
  -8   6   9      286.44      222.52     77.96 o
  -7   6   9     4269.38     4505.94    322.59 o
  -6   6   9     1068.04     1238.86    481.24 o
  -5   6   9       10.56       38.42     61.28 o
  -4   6   9     1650.66     1665.03    118.88 o
  -3   6   9     1265.81     1074.90     52.38 o
  -2   6   9     1965.94     1974.44     78.58 o
  -1   6   9      274.77      418.02     85.03 o
   0   6   9     3582.74     3413.52    227.11 o
   1   6   9    20009.41    19440.48    861.28 o
   2   6   9     1096.24     1089.09    141.69 o
   3   6   9       83.83      115.41     28.06 o
   4   6   9     2982.24     3027.99    117.96 o
   5   6   9     1417.82     1738.21    247.55 o
   6   6   9     9894.36    11128.09    721.67 o
   7   6   9      577.21      477.41    199.04 o
   8   6   9      631.60      595.64    248.71 o
   9   6   9       37.72       56.59     47.69 o
  10   6   9     1519.01     1184.12    491.37 o
  11   6   9     4612.39     5965.34    363.86 o
 -10   7   9       25.13      141.47     93.28 o
  -9   7   9       61.56       93.53     57.45 o
  -8   7   9        9.79       34.84     56.83 o
  -7   7   9     2162.99     2442.01    282.07 o
  -6   7   9      537.48      730.07    181.75 o
  -5   7   9       58.26       48.80     53.50 o
  -4   7   9       31.76       20.97     18.51 o
  -3   7   9     2938.54     2775.10     97.62 o
  -2   7   9     2749.39     2845.37    155.85 o
  -1   7   9     1747.83     1848.83     93.68 o
   0   7   9       21.65       35.71     26.37 o
   1   7   9      179.58      262.53     42.52 o
   2   7   9      197.33      222.61     49.38 o
   3   7   9        5.58       38.79     28.50 o
   4   7   9     7378.84     7299.10    323.46 o
   5   7   9       94.41       60.91     67.46 o
   6   7   9     1052.41      975.81    396.97 o
   7   7   9       13.56      -11.74     78.33 o
   8   7   9      643.82      503.23    234.50 o
   9   7   9      428.84      320.62    132.94 o
  10   7   9       16.50       59.68     52.88 o
  11   7   9      194.15      256.62    140.11 o
  -9   8   9      288.86      335.69    237.59 o
  -8   8   9      395.52      252.91    178.41 o
  -7   8   9     1514.63     1310.27    489.51 o
  -6   8   9      123.87      239.44     84.14 o
  -5   8   9        6.31       20.39     74.87 o
  -4   8   9        7.60       56.05     24.70 o
  -3   8   9     4202.90     4269.03    190.35 o
  -2   8   9      739.67      660.70     49.87 o
  -1   8   9      506.06      605.92     98.62 o
   0   8   9      167.49      274.05     52.15 o
   1   8   9        6.84       56.19     25.51 o
   2   8   9     6876.49     7127.81    432.24 o
   3   8   9     1920.72     1536.05    163.68 o
   4   8   9     4431.73     4673.48    256.12 o
   5   8   9     4272.30     5177.57    343.23 o
   6   8   9       11.87       30.39     45.47 o
   7   8   9      110.34      172.23     83.89 o
   8   8   9     2082.37     1565.16    220.42 o
   9   8   9       72.58      104.28     75.37 o
  10   8   9      875.92      804.82    412.05 o
  11   8   9       18.00       85.62     68.69 o
  -9   9   9      918.60      956.66    278.61 o
  -8   9   9        3.82       99.21     77.59 o
  -7   9   9      529.19      564.63    233.76 o
  -6   9   9      259.96      190.76     80.93 o
  -5   9   9      325.50      480.99     98.35 o
  -4   9   9      513.45      535.13    106.35 o
  -3   9   9      457.66      273.71     53.17 o
  -2   9   9     1927.94     1954.52    155.73 o
  -1   9   9       10.34       58.98     23.94 o
   0   9   9       29.24       43.62     29.27 o
   1   9   9      158.19      171.14     35.80 o
   2   9   9       15.58       12.21     35.81 o
   3   9   9      207.83      108.73     50.78 o
   4   9   9        8.45       74.38     45.47 o
   5   9   9       20.86       42.63     43.49 o
   6   9   9     1686.84     1595.68    503.10 o
   7   9   9     2548.74     2801.05    313.08 o
   8   9   9      969.27      912.93    410.32 o
   9   9   9        9.45       68.69     96.25 o
  10   9   9      819.76      378.19    266.13 o
  -8  10   9       84.66      103.78    129.24 o
  -7  10   9      809.37      561.67    261.31 o
  -6  10   9      475.86      325.44    144.43 o
  -5  10   9        9.24       41.64     69.31 o
  -4  10   9      473.52      432.42    105.52 o
  -3  10   9     3098.84     3480.55    272.54 o
  -2  10   9      226.67      179.73     40.57 o
  -1  10   9     1924.95     1656.20    167.12 o
   0  10   9      564.12      478.88     95.73 o
   1  10   9      342.38      381.39    118.87 o
   2  10   9     1876.36     1532.17    263.78 o
   3  10   9       78.49       81.17     84.76 o
   4  10   9      920.05     1101.96    443.68 o
   5  10   9       11.56       18.16     59.06 o
   6  10   9     4676.64     5189.19    250.56 o
   7  10   9     1094.28      979.64    310.86 o
   8  10   9      602.11      635.30    256.74 o
   9  10   9     1111.47      912.93    458.38 o
  -7  11   9        0.67       70.92     71.04 o
  -6  11   9     1787.64     1455.94    584.90 o
  -5  11   9        1.13       56.34     84.02 o
  -4  11   9      350.90      680.52    267.49 o
  -3  11   9      934.22      847.41    155.69 o
  -2  11   9        3.04       32.00     24.28 o
  -1  11   9      677.19      876.65    158.43 o
   0  11   9      312.02      216.34     46.77 o
   1  11   9     3712.03     3410.90    274.29 o
   2  11   9      139.03      117.13     74.87 o
   3  11   9     2951.11     2580.88    355.09 o
   4  11   9        3.85       65.48     70.42 o
   5  11   9      144.29      189.41     99.34 o
   6  11   9     1604.18     1488.80    422.05 o
   7  11   9      482.24      635.30    262.67 o
   8  11   9      202.66      123.30     77.71 o
  -6  12   9       21.97       83.77     77.96 o
  -5  12   9       62.10      106.38    115.52 o
  -4  12   9        3.27      104.77     63.75 o
  -3  12   9      116.34      237.69     71.18 o
  -2  12   9      685.56      332.77     95.76 o
  -1  12   9       14.46       37.61     31.99 o
   0  12   9      119.73       61.28     39.71 o
   1  12   9      263.57       70.92     37.44 o
   2  12   9      354.35      580.94    117.87 o
   3  12   9     4687.07     3703.35    426.75 o
   4  12   9       95.95      293.56     93.16 o
   5  12   9      807.82      356.69    200.40 o
   6  12   9      802.56      767.75    256.99 o
   7  12   9        4.07       65.24     52.63 o
  -5  13   9       43.11        9.39     60.79 o
  -4  13   9       90.30      147.03    109.10 o
  -3  13   9     1952.68     2867.40    661.37 o
  -2  13   9       21.21       21.89     42.50 o
  -1  13   9       32.13      156.68     99.58 o
   0  13   9     1129.00      943.65    198.38 o
   1  13   9     1170.39      929.61    269.84 o
   2  13   9      541.61      633.82    281.95 o
   3  13   9      135.80      110.46     68.32 o
   4  13   9        4.09        9.64     57.20 o
   5  13   9      159.76      109.71     99.21 o
   6  13   9        0.94       61.03     44.48 o
  -2  14   9       27.44      -95.63    106.50 o
  -1  14   9        2.17       50.60     41.72 o
   0  14   9      331.11      270.19    104.93 o
   1  14   9      137.87       70.42     76.23 o
   2  14   9        5.93       25.45     46.95 o
   3  14   9      458.50      182.36    167.41 o
  -3 -10  10       74.58      123.06    112.06 o
  -2 -10  10      373.53      310.61    157.90 o
  -1 -10  10       98.56       72.77     62.89 o
   0 -10  10       92.15      102.42    128.74 o
   1 -10  10      976.41      658.16    187.30 o
   2 -10  10       54.71      166.67    102.80 o
   3 -10  10      474.60      421.44    133.56 o
   4 -10  10      534.07      354.35    145.54 o
  -4  -9  10     1255.90      989.65    390.55 o
  -3  -9  10        4.15      -28.91    103.41 o
  -2  -9  10      826.18     1099.98    284.05 o
  -1  -9  10        4.92       90.93     92.17 o
   0  -9  10        7.69       -5.93     53.99 o
   1  -9  10       20.10       61.16     75.12 o
   2  -9  10      168.10      299.74     96.86 o
   3  -9  10      371.52      518.05    225.48 o
   4  -9  10      685.18      777.88    286.27 o
   5  -9  10      175.06      367.20    168.40 o
   6  -9  10      358.58      318.15    100.20 o
  -6  -8  10      259.49      156.79    120.59 o
  -5  -8  10       59.89       74.25    122.69 o
  -4  -8  10     1786.42     1692.42    637.16 o
  -3  -8  10     1899.57     1347.34    562.04 o
  -2  -8  10        3.20       19.27     65.48 o
  -1  -8  10      546.94      379.80    156.05 o
   0  -8  10      421.63      462.58    152.96 o
   1  -8  10      550.70      359.91    160.00 o
   2  -8  10       51.68      139.61     66.97 o
   3  -8  10      312.19      268.39     95.07 o
   4  -8  10      586.13      448.37    188.79 o
   5  -8  10     2249.24     1821.40    620.23 o
   6  -8  10       94.45       79.94     98.97 o
   7  -8  10      103.52       76.36     75.74 o
   8  -8  10      228.76       68.32     58.69 o
  -7  -7  10      436.92      556.85    135.66 o
  -6  -7  10      752.35      546.35    302.46 o
  -5  -7  10      299.69      372.76    139.12 o
  -4  -7  10      109.00       45.71     92.29 o
  -3  -7  10     1151.62     1315.34    346.56 o
  -2  -7  10      601.99      739.09    315.68 o
  -1  -7  10       27.76       -6.80     63.88 o
   0  -7  10     1391.87     1389.10    322.84 o
   1  -7  10     2102.16     2407.54    679.17 o
   2  -7  10     5564.36     5339.27    250.42 o
   3  -7  10        1.45       36.24     41.27 o
   4  -7  10        4.88       16.80     20.22 o
   5  -7  10      146.19      268.23    143.20 o
   6  -7  10      271.71      175.44    107.24 o
   7  -7  10        6.23       94.02    108.73 o
   8  -7  10     1416.31     1665.73    461.34 o
   9  -7  10     1171.03     1515.37    653.96 o
  -8  -6  10       95.42        9.64     48.19 o
  -7  -6  10      320.12      225.61    112.19 o
  -6  -6  10     1568.34     1733.56    468.63 o
  -5  -6  10      137.69      177.79    102.30 o
  -4  -6  10     1732.19     2001.05    540.91 o
  -3  -6  10     5508.41     5154.96    417.98 o
  -2  -6  10       85.45       75.74     73.02 o
  -1  -6  10      793.01      922.81    245.75 o
   0  -6  10      365.73      228.39    173.65 o
   1  -6  10       85.19       48.29     34.40 o
   2  -6  10     5187.80     4578.69    295.93 o
   3  -6  10      118.00      201.07     51.95 o
   4  -6  10      560.79      595.72    131.08 o
   5  -6  10      903.27      818.29    343.47 o
   6  -6  10      174.33      158.39    108.85 o
   7  -6  10     2303.27     2384.56    224.49 o
   8  -6  10      236.34      129.36     91.30 o
   9  -6  10      476.07      742.55    197.31 o
  -9  -5  10       65.42        9.51     28.29 o
  -8  -5  10      361.39      156.42     74.50 o
  -7  -5  10      546.70      798.89    281.45 o
  -6  -5  10     3874.23     3427.09    217.58 o
  -5  -5  10     5176.48     5521.54    536.96 o
  -4  -5  10      230.38      164.45    142.83 o
  -3  -5  10      265.97      194.84     91.68 o
  -2  -5  10     2508.88     2572.23    200.03 o
   0  -5  10       87.29      107.60     39.64 o
   1  -5  10     1320.33     1219.40    166.35 o
   2  -5  10     1458.30     1396.30    234.40 o
   3  -5  10      194.91      224.46     64.78 o
   4  -5  10     1722.62     1564.41    120.65 o
   5  -5  10     3008.70     3371.38    232.04 o
   6  -5  10       32.39      132.08    113.79 o
   7  -5  10     1395.24      869.31    336.56 o
   8  -5  10      549.36      606.02    248.46 o
   9  -5  10        1.22       47.94    113.05 o
  10  -5  10      183.16      442.69    179.40 o
  -9  -4  10     1442.53      884.88    284.66 o
  -8  -4  10      752.66      730.93    373.75 o
  -7  -4  10      741.10      901.93    259.46 o
  -6  -4  10       63.08       65.62     63.07 o
  -5  -4  10        1.06       44.05     21.50 o
  -4  -4  10      865.13      687.26    188.42 o
  -3  -4  10      198.94      163.81     62.20 o
  -2  -4  10     9203.69     9031.25    359.25 o
  -1  -4  10      158.74      149.87     33.37 o
   0  -4  10     1049.57     1138.95    171.33 o
   1  -4  10     4767.07     4477.91    209.26 o
   2  -4  10        3.01       45.26     33.38 o
   3  -4  10     1891.63     2231.28    101.48 o
   4  -4  10      289.11      277.94     80.66 o
   5  -4  10      943.43      815.84    136.73 o
   6  -4  10     5822.88     5259.21    336.12 o
   7  -4  10      270.82      184.34    156.17 o
   8  -4  10      182.93      478.02    162.72 o
   9  -4  10       89.63       48.31     82.66 o
  10  -4  10       92.98       92.66     90.07 o
  11  -4  10      114.33       85.99    116.02 o
 -10  -3  10      755.05      338.29    195.83 o
  -9  -3  10       64.77       83.66     42.47 o
  -8  -3  10      123.47       52.85     45.87 o
  -7  -3  10      293.16      305.87     65.34 o
  -6  -3  10      239.14      172.82     41.43 o
  -5  -3  10     2143.66     2374.47    180.48 o
  -4  -3  10      543.66      584.90     91.40 o
  -3  -3  10        5.69      101.66     40.06 o
  -2  -3  10     4803.13     4957.94    163.19 o
  -1  -3  10     6009.14     6086.86    127.90 o
   0  -3  10      522.84      455.17     80.05 o
   1  -3  10     2014.46     2100.23     78.82 o
   2  -3  10      101.13      132.27     26.66 o
   3  -3  10      450.23      538.60    100.32 o
   4  -3  10      298.55      282.18     82.17 o
   5  -3  10     1514.80     1631.45    155.74 o
   6  -3  10      786.96      753.05    428.85 o
   7  -3  10     1201.38      921.57    284.29 o
   8  -3  10     1536.94     1787.92    504.09 o
   9  -3  10      348.20      460.23    168.77 o
  10  -3  10      446.25      591.44    277.99 o
  11  -3  10     1191.04      742.30    283.55 o
 -10  -2  10      266.45      161.14     70.40 o
  -9  -2  10      176.35      227.49    121.16 o
  -8  -2  10     1766.66     1255.12    231.83 o
  -7  -2  10      644.74      527.89    122.85 o
  -6  -2  10       23.46       44.66     30.74 o
  -5  -2  10     6984.20     7427.41    319.18 o
  -4  -2  10     3473.28     3742.10    179.57 o
  -3  -2  10     2066.90     2091.63     93.40 o
  -2  -2  10     7830.54     8133.38    181.60 o
  -1  -2  10     1004.53      960.77    145.72 o
   0  -2  10     2887.58     3196.47     85.17 o
   1  -2  10     1410.05     1279.62    115.39 o
   2  -2  10     4590.10     4625.79    137.69 o
   3  -2  10     3940.85     3911.13    132.06 o
   4  -2  10      341.82      344.72     55.34 o
   5  -2  10       19.97       34.38     17.39 o
   6  -2  10      232.82      296.65    146.78 o
   7  -2  10      904.99      705.36    223.75 o
   8  -2  10     2611.83     2898.78    362.01 o
   9  -2  10     2444.90     1930.62    663.97 o
  10  -2  10     3554.60     2999.47    404.26 o
  11  -2  10      650.06      456.77    364.11 o
 -10  -1  10      318.36      203.49    144.31 o
  -9  -1  10     1019.32      763.30    242.48 o
  -8  -1  10       83.22       61.33     25.48 o
  -7  -1  10     3335.49     2898.82    157.86 o
  -6  -1  10     7327.70     6979.98    481.11 o
  -5  -1  10     1786.38     1879.47    159.06 o
  -4  -1  10     2775.01     2813.65    100.64 o
  -3  -1  10       75.88       69.35     25.62 o
  -2  -1  10      793.91      683.77    119.23 o
  -1  -1  10     3298.82     3286.81     83.23 o
   0  -1  10       53.49       71.95     32.77 o
   1  -1  10     5908.95     5542.72    136.89 o
   2  -1  10     1366.21     1353.44     71.41 o
   3  -1  10       72.93      106.96     33.57 o
   4  -1  10      259.95      305.33     66.05 o
   5  -1  10     3078.68     3440.86    297.70 o
   6  -1  10      721.09      713.88     89.02 o
   7  -1  10      838.04      824.59    400.56 o
   8  -1  10      632.88      663.10    274.16 o
   9  -1  10       72.30       72.15     69.81 o
  10  -1  10       39.77       51.77     49.92 o
  11  -1  10     1336.92     1187.21    494.83 o
  12  -1  10       38.02        2.84     70.92 o
 -10   0  10     1304.70     1329.05    491.00 o
  -9   0  10      307.43      156.74     47.33 o
  -8   0  10     1311.31     1107.18    162.47 o
  -7   0  10       48.02       71.60     25.08 o
  -6   0  10     3712.85     3833.97    183.97 o
  -5   0  10      279.09      240.83     46.79 o
  -4   0  10     1044.04      712.85    105.23 o
  -3   0  10       47.53       66.44     25.39 o
  -2   0  10     2397.08     2319.45     96.48 o
  -1   0  10     8108.75     8262.15    175.56 o
   0   0  10     5098.48     4766.21    132.67 o
   1   0  10     2607.67     2284.08     69.86 o
   2   0  10     4826.30     4715.80    202.14 o
   3   0  10      513.81      554.05     55.80 o
   4   0  10     4429.34     4340.18    166.94 o
   5   0  10    12970.86    13448.58    592.37 o
   6   0  10       55.89      155.68     40.17 o
   7   0  10     5551.83     5556.91    630.36 o
   8   0  10       50.51      101.31     65.36 o
   9   0  10      185.13      145.05     71.66 o
  10   0  10      175.86      126.64     82.41 o
  11   0  10      295.34      410.56    185.33 o
  12   0  10     1092.43     1019.68    361.76 o
 -10   1  10      392.29      442.44    291.58 o
  -9   1  10      103.63       44.94     29.56 o
  -8   1  10      105.00      117.27     36.87 o
  -7   1  10     4330.71     3913.96    194.01 o
  -6   1  10     1097.31      921.86     83.67 o
  -5   1  10      699.63      978.47     85.13 o
  -4   1  10     1383.83     1192.04     86.56 o
  -3   1  10     4415.55     4173.05    127.05 o
  -2   1  10     2893.23     2929.84    149.26 o
  -1   1  10       62.38      166.48     34.72 o
   0   1  10      625.79      460.14     96.61 o
   1   1  10     2443.54     2450.68    101.42 o
   2   1  10       49.21       85.76     25.32 o
   3   1  10      197.25      190.69     35.13 o
   4   1  10       17.75       63.34     33.07 o
   5   1  10    11378.25     9751.92    624.37 o
   6   1  10      791.98      681.25    129.81 o
   7   1  10       51.77       34.46     20.94 o
   8   1  10      160.97      213.25     54.70 o
   9   1  10       13.81      160.00    133.19 o
  10   1  10      251.03      451.58    150.86 o
  11   1  10     1306.98     1119.88    181.13 o
  12   1  10        2.52       60.54     68.32 o
 -10   2  10       35.12       20.39     70.67 o
  -9   2  10      763.41      923.68    379.30 o
  -8   2  10      336.08      253.83     60.39 o
  -7   2  10     3870.84     3787.68    227.08 o
  -6   2  10      267.38      169.75     44.16 o
  -5   2  10       68.66       65.22     30.76 o
  -4   2  10      628.72      561.76     90.49 o
  -3   2  10     3754.26     4131.12    123.70 o
  -2   2  10     8442.50     8694.06    200.05 o
  -1   2  10        3.85       39.97     20.16 o
   0   2  10        9.07       57.83     29.57 o
   1   2  10     1712.12     1510.53     80.57 o
   2   2  10     4323.72     4609.22    181.62 o
   3   2  10     1530.44     1408.28     78.04 o
   4   2  10      175.72      234.70     66.38 o
   5   2  10     6253.84     6162.34    232.84 o
   6   2  10      357.81      434.14     97.09 o
   7   2  10     2329.28     2258.21    258.97 o
   8   2  10     3279.80     3661.51    247.88 o
   9   2  10     3094.52     3074.44    159.95 o
  10   2  10      775.10      986.93    431.44 o
  11   2  10      697.02      409.20    220.79 o
  12   2  10      420.63      342.61    255.26 o
 -10   3  10        2.78       26.56     75.74 o
  -9   3  10      290.13      129.98     67.34 o
  -8   3  10       45.03       37.07     41.64 o
  -7   3  10     2961.36     2902.49    150.67 o
  -6   3  10      767.15      605.36     66.10 o
  -5   3  10      367.55      271.81     62.62 o
  -4   3  10       37.61       54.31     23.86 o
  -3   3  10     7663.42     8665.12    182.32 o
  -2   3  10     1051.87     1078.38     95.22 o
  -1   3  10     2701.93     2515.15     86.80 o
   0   3  10      157.76      105.31     30.06 o
   1   3  10     3544.01     3523.39    116.36 o
   2   3  10     2112.38     2517.90    169.25 o
   3   3  10     1004.35     1032.79     90.66 o
   4   3  10       43.44       39.63     24.73 o
   5   3  10      974.49     1015.95    197.58 o
   6   3  10       59.49       98.37     35.35 o
   7   3  10      162.06      358.87    100.63 o
   8   3  10      153.74      193.34     57.10 o
   9   3  10      361.84      404.17    104.47 o
  10   3  10       84.10       60.02     29.71 o
  11   3  10      155.12      115.52    102.80 o
  12   3  10      227.57       44.36     60.66 o
 -10   4  10      153.27      186.93    107.86 o
  -9   4  10     2841.58     3843.71    794.56 o
  -8   4  10     2550.45     2487.35    280.83 o
  -7   4  10       10.46      115.40     55.10 o
  -6   4  10      126.49      208.56     91.37 o
  -5   4  10     1329.80     1341.44    110.71 o
  -4   4  10     1216.64     1364.25     90.25 o
  -3   4  10      201.04      264.52     46.51 o
  -2   4  10     1745.49     1951.95     98.01 o
  -1   4  10     1753.78     2189.78     89.97 o
   0   4  10      493.95      736.06     72.75 o
   1   4  10    23307.25    21751.92    450.86 o
   2   4  10     6109.89     5683.16    175.03 o
   3   4  10      675.41      865.86    144.15 o
   4   4  10      108.99      121.08     39.55 o
   5   4  10       24.28       59.85     21.91 o
   6   4  10     5445.55     6476.52    370.53 o
   7   4  10      298.74      486.92    145.90 o
   8   4  10     2487.78     2834.74    218.43 o
   9   4  10     2665.60     2560.07    243.39 o
  10   4  10      591.04      340.61    132.57 o
  11   4  10     2538.35     2865.91    282.93 o
  12   4  10      125.08      114.41     64.37 o
  -9   5  10      520.07      596.76    221.03 o
  -8   5  10      685.70     1034.13    402.16 o
  -7   5  10      310.69      439.10    136.40 o
  -5   5  10      273.57      250.42     88.76 o
  -4   5  10      583.74      489.18     81.62 o
  -3   5  10     4196.36     3487.77    212.22 o
  -2   5  10       47.76       43.99     21.66 o
  -1   5  10       99.37      113.63     33.14 o
   0   5  10      628.72      658.63     72.02 o
   1   5  10     2101.35     1981.55     86.63 o
   2   5  10     1963.67     2065.99    104.19 o
   3   5  10       64.57       75.41     28.11 o
   4   5  10      115.26      157.02     49.39 o
   5   5  10      106.38      203.59     65.46 o
   6   5  10     2507.96     2579.69    286.95 o
   7   5  10      424.45      370.27    103.63 o
   8   5  10      440.78      383.64    105.59 o
   9   5  10        1.26       33.98     24.40 o
  10   5  10      363.62      427.67    145.29 o
  11   5  10       69.25       12.48     87.35 o
 -10   6  10       47.24       71.41     81.05 o
  -9   6  10     1050.78     1527.85    614.92 o
  -8   6  10      792.42     1044.88    340.26 o
  -7   6  10      128.59      211.89    137.64 o
  -6   6  10      894.67      916.26    153.45 o
  -5   6  10    10699.85    12151.47    322.59 o
  -4   6  10       12.08       34.44     13.81 o
  -3   6  10     2134.10     1902.74    165.78 o
  -2   6  10       93.88       45.28     17.51 o
  -1   6  10       52.38       86.48     23.98 o
   0   6  10     3321.76     3196.22    360.80 o
   1   6  10     4266.59     4086.82    250.34 o
   2   6  10       59.41       57.89     29.66 o
   3   6  10     1757.42     1888.11    162.64 o
   4   6  10     2159.81     2204.64    117.63 o
   5   6  10     6776.39     7630.00    277.00 o
   6   6  10     2521.37     2969.94    157.56 o
   7   6  10      521.22      460.48    189.65 o
   8   6  10      116.21      345.95    159.51 o
   9   6  10       24.90       53.99     36.45 o
  10   6  10     4388.88     5331.27    600.22 o
  11   6  10       57.77      126.27     94.76 o
  -9   7  10       11.25       22.86     61.16 o
  -8   7  10        1.65       89.20     81.92 o
  -7   7  10     1473.00     1287.04    150.86 o
  -6   7  10      619.52      685.47    290.10 o
  -5   7  10        3.97       40.90     64.00 o
  -4   7  10     1623.69     1559.11     53.19 o
  -3   7  10       80.37       46.00     21.37 o
  -2   7  10      932.93      846.37     73.05 o
  -1   7  10     1152.88      991.15    101.28 o
   0   7  10        3.28       26.15     20.77 o
   1   7  10      463.41      461.29     77.07 o
   2   7  10      563.23      455.98     83.66 o
   3   7  10      505.53      597.28     77.84 o
   4   7  10      221.19      215.11     70.05 o
   5   7  10       26.06       92.66     64.86 o
   6   7  10        5.25       40.77     68.94 o
   7   7  10     1477.87     1922.10    198.18 o
   8   7  10      915.25      895.51    430.33 o
   9   7  10       83.68      -11.98     82.29 o
  10   7  10      134.96       88.59     77.10 o
  11   7  10      222.05      393.76    236.36 o
  -9   8  10     1372.03     1563.30    312.34 o
  -8   8  10     1653.03     1668.57    252.54 o
  -7   8  10      201.20      571.80    182.24 o
  -6   8  10       21.06       22.24     68.82 o
  -5   8  10     1111.48     1214.02    452.82 o
  -4   8  10       39.07       19.26     15.81 o
  -3   8  10     3211.73     2904.34    130.90 o
  -2   8  10      638.65      612.78    119.21 o
  -1   8  10      342.02      287.84     62.42 o
   0   8  10      123.83      180.46     39.48 o
   1   8  10     2024.32     2377.94    138.56 o
   2   8  10      635.45      417.92     65.70 o
   3   8  10     1354.02     1483.15    226.72 o
   4   8  10       76.16       65.36     42.87 o
   5   8  10      540.12      632.71    304.06 o
   6   8  10       31.74       32.12     49.54 o
   7   8  10     5117.07     5217.23    511.38 o
   8   8  10     2552.39     3643.43    223.26 o
   9   8  10      277.53      290.97    129.73 o
  10   8  10      800.14     1103.57    184.09 o
  -8   9  10       29.44      -31.63     73.02 o
  -7   9  10       32.46       59.06     53.00 o
  -6   9  10      789.78      854.61    383.88 o
  -5   9  10      328.45      163.21     87.97 o
  -4   9  10     1078.95     1460.83     76.63 o
  -3   9  10      326.37      218.93     55.78 o
  -2   9  10     1195.26     1057.73     84.16 o
  -1   9  10       35.34       95.98     39.14 o
   0   9  10       25.42       33.25     23.83 o
   1   9  10      806.70     1025.99    147.28 o
   2   9  10      577.63      411.64     75.81 o
   3   9  10      249.11      155.00     49.36 o
   4   9  10     1518.06     1339.92    314.69 o
   5   9  10     5321.02     4448.37    417.73 o
   6   9  10        1.17       55.72     45.84 o
   7   9  10      119.99       67.83     53.87 o
   8   9  10        4.52       65.73     66.84 o
   9   9  10      298.76      156.17     74.38 o
  10   9  10        1.26       33.73     47.57 o
  -8  10  10      451.04      338.78    263.29 o
  -7  10  10       69.76       15.69     52.76 o
  -6  10  10     1712.09     1690.81    168.53 o
  -5  10  10      655.54      738.47    224.49 o
  -4  10  10     5096.23     5605.68    272.31 o
  -3  10  10      207.54      164.57     41.71 o
  -2  10  10      124.43       52.36     31.80 o
  -1  10  10        4.55       33.28     25.89 o
   0  10  10       11.30       46.78     32.01 o
   1  10  10     2919.69     2989.73    423.13 o
   2  10  10      102.35      174.92     54.42 o
   3  10  10       80.60       51.15     57.70 o
   4  10  10      120.14       32.25     75.49 o
   5  10  10      167.53        9.27     33.24 o
   6  10  10     1170.42     1207.35    292.82 o
   7  10  10       58.16       -8.90     74.63 o
   8  10  10       67.01      189.16    103.41 o
   9  10  10      514.06      293.07    218.19 o
  -7  11  10        3.24       90.81     82.04 o
  -6  11  10        8.38       20.51     63.88 o
  -5  11  10      459.13      346.32    175.81 o
  -4  11  10      310.39      463.20    179.77 o
  -3  11  10      396.69      551.85    114.33 o
  -2  11  10      532.85      317.62    100.72 o
  -1  11  10       91.77       37.60     20.71 o
   0  11  10     3296.15     3089.70    290.68 o
   1  11  10     1655.93     1861.57    351.20 o
   2  11  10      491.32      497.67    323.58 o
   3  11  10      253.49      192.25    115.03 o
   4  11  10        8.02      -28.05     69.44 o
   5  11  10     1809.95     1613.47    404.88 o
   6  11  10      219.20      157.65     90.69 o
   7  11  10        3.36       67.34     68.08 o
   8  11  10      684.14      555.37    322.35 o
  -6  12  10      652.41      691.40    133.44 o
  -5  12  10      410.79      478.15    148.51 o
  -4  12  10      240.82      644.69    213.37 o
  -3  12  10      228.93      272.19    103.78 o
  -2  12  10       15.84      136.47     55.74 o
  -1  12  10      406.83      267.31     79.49 o
   0  12  10      252.96      208.88     78.57 o
   1  12  10      384.14      515.49    176.31 o
   2  12  10      104.88       64.74     65.36 o
   3  12  10       99.45      166.42     73.27 o
   4  12  10       84.79       59.68     49.92 o
   5  12  10      338.10      392.15    191.38 o
   6  12  10      114.61       41.14     56.22 o
   7  12  10        2.38       -5.31     80.80 o
  -4  13  10     1176.51     1178.19    562.16 o
  -3  13  10      406.71      705.85    239.81 o
  -2  13  10      141.67      103.17     52.26 o
  -1  13  10      242.15      147.10     50.97 o
   0  13  10       94.28       86.31     37.07 o
   1  13  10      768.02     1434.34    361.39 o
   2  13  10      704.03      831.26    267.24 o
   3  13  10       36.21       55.23     86.24 o
   4  13  10      326.09      126.02     60.05 o
   5  13  10      927.15      548.82    370.29 o
  -1  14  10       17.43       44.24     43.35 o
   0  14  10      771.91      431.60    174.89 o
   1  14  10       10.06       74.31     42.39 o
   2  14  10      281.71       97.11     82.41 o
  -3  -9  11     1832.09     2092.60    639.01 o
  -2  -9  11     2026.03     2103.10    504.71 o
  -1  -9  11     1794.96     1734.30    620.11 o
   0  -9  11      807.76      278.24    189.03 o
   1  -9  11      199.94      189.78    127.38 o
   2  -9  11      428.78      731.55    150.73 o
   3  -9  11      119.17       67.09    105.76 o
   4  -9  11      245.30      453.07    271.07 o
   5  -9  11      104.17      172.85    102.92 o
  -5  -8  11     1575.47      818.53    551.41 o
  -4  -8  11        4.71      116.02    148.88 o
  -3  -8  11       40.27      197.07    150.12 o
  -2  -8  11      231.69      224.86    143.81 o
  -1  -8  11     2342.02     2346.01    485.68 o
   0  -8  11        4.08      -29.16    107.98 o
   1  -8  11      703.50      411.06    145.67 o
   3  -8  11       36.65       45.96     95.14 o
   4  -8  11        4.93       38.92     58.19 o
   5  -8  11     1682.45     1335.10    508.29 o
   6  -8  11       84.46      232.40     88.34 o
  -6  -7  11     1087.21      615.04    274.16 o
  -5  -7  11      253.96      290.22    119.23 o
  -4  -7  11      103.18       97.11     60.54 o
  -3  -7  11     1169.46     1079.72    483.95 o
  -2  -7  11      111.05      227.95     99.46 o
  -1  -7  11      163.82      204.11     77.96 o
   0  -7  11      839.73     1029.81    356.20 o
   1  -7  11      189.43      209.05    109.47 o
   2  -7  11     3968.62     4571.18    292.08 o
   3  -7  11     1522.52      974.47    221.62 o
   4  -7  11     1365.61      826.56    313.33 o
   5  -7  11     2152.68     2559.75    478.52 o
   6  -7  11        8.87       -6.18    114.66 o
   7  -7  11       80.05       86.36     73.88 o
   8  -7  11      107.11      164.69    127.38 o
  -7  -6  11      541.56      470.24    237.22 o
  -6  -6  11      449.28      290.22    186.81 o
  -5  -6  11      265.65      170.13    131.83 o
  -4  -6  11     1227.36      912.06    301.71 o
  -3  -6  11      190.27      231.41    123.55 o
  -2  -6  11       21.25       89.08     58.93 o
  -1  -6  11     2642.52     2894.08    621.59 o
   0  -6  11      706.95      936.90    425.64 o
   1  -6  11     1826.32     1760.37    549.31 o
   2  -6  11       16.99       56.53     32.23 o
   3  -6  11       67.56      131.29     53.19 o
   4  -6  11       88.34       72.67     28.28 o
   5  -6  11        6.20      150.12    127.01 o
   6  -6  11      800.26      694.24    254.64 o
   7  -6  11        0.28      132.32    132.57 o
   8  -6  11       16.42       43.86     51.77 o
   9  -6  11       79.51       85.00     60.91 o
  -8  -5  11      447.08      339.15    214.12 o
  -7  -5  11       18.70       10.38     40.53 o
  -6  -5  11       78.21       26.32     54.86 o
  -5  -5  11      316.14      173.34     80.93 o
  -4  -5  11        5.52       28.29     52.88 o
  -3  -5  11     1766.84     1398.36    429.22 o
  -2  -5  11     7697.10     7632.18    497.17 o
  -1  -5  11     1210.36     1612.48    449.73 o
   0  -5  11     1544.39     1807.32    626.66 o
   1  -5  11     1362.54     1248.40    202.62 o
   2  -5  11      659.74      845.58    181.37 o
   3  -5  11      238.46      160.26    116.08 o
   4  -5  11      208.97      262.06     83.59 o
   5  -5  11     2539.94     2593.23    316.54 o
   6  -5  11     2875.80     2988.60    246.98 o
   7  -5  11      253.82      151.47     99.58 o
   8  -5  11       69.57      183.85     94.39 o
   9  -5  11     1389.04     1467.30    418.59 o
  -8  -4  11      478.18      297.64    184.59 o
  -7  -4  11     2271.46     2261.99    197.56 o
  -6  -4  11     2419.82     2290.95    363.55 o
  -5  -4  11     1261.95      972.89    276.39 o
  -4  -4  11     1285.62     1099.21    292.06 o
  -3  -4  11      539.66      517.81    139.17 o
  -2  -4  11        8.27       45.48     39.29 o
  -1  -4  11     1279.63     1223.37    217.05 o
   0  -4  11      890.46      672.76    114.40 o
   1  -4  11        2.02       30.60     23.02 o
   2  -4  11       17.29       31.50     46.27 o
   3  -4  11     4274.48     4456.06    167.97 o
   4  -4  11     1023.54      744.77    214.75 o
   5  -4  11     1542.68     1179.81    152.91 o
   6  -4  11      339.86      222.89    107.49 o
   7  -4  11       41.24      133.56    115.77 o
   8  -4  11      401.72      348.54    144.31 o
   9  -4  11      613.36      408.59    137.39 o
  10  -4  11      681.90      344.46    259.71 o
  -9  -3  11     1628.63     1105.51    208.74 o
  -8  -3  11     2470.31     2869.62    229.19 o
  -7  -3  11       95.79      103.30     65.29 o
  -6  -3  11       48.38      133.62     43.37 o
  -5  -3  11       18.90       40.47     41.93 o
  -4  -3  11     2416.87     2256.83    198.57 o
  -3  -3  11      612.92      480.20     74.55 o
  -2  -3  11     1462.03     1593.99    284.43 o
  -1  -3  11     2178.75     2163.82    101.49 o
   0  -3  11     1526.77     1676.51     86.46 o
   1  -3  11     9799.95     9697.32    268.44 o
   2  -3  11    12791.41    13694.25    358.56 o
   3  -3  11     1003.11     1000.38    132.06 o
   4  -3  11     1534.59     1515.54    102.41 o
   5  -3  11     1448.89     1571.27    165.75 o
   6  -3  11      247.05      103.72     43.49 o
   7  -3  11       15.38       83.77     54.49 o
   8  -3  11      613.21      479.13    250.56 o
   9  -3  11     4618.07     4734.64    336.80 o
  10  -3  11      201.45      229.31    131.46 o
  -9  -2  11      120.96       90.76     49.40 o
  -8  -2  11      867.01      650.62    222.86 o
  -7  -2  11      486.65      547.24    126.08 o
  -6  -2  11      191.38      129.89     43.03 o
  -5  -2  11      236.38      305.96     61.49 o
  -4  -2  11      440.49      314.02     57.69 o
  -3  -2  11     5328.31     5958.07    622.02 o
  -2  -2  11     5742.59     5573.18    206.47 o
  -1  -2  11      850.49     1001.18    179.48 o
   0  -2  11      581.67      394.97     48.09 o
   1  -2  11      402.89      413.20     62.10 o
   2  -2  11     3599.06     3549.69    148.92 o
   3  -2  11      756.91      698.31    114.21 o
   4  -2  11       78.63      152.74     40.80 o
   5  -2  11      142.63       54.93     26.06 o
   6  -2  11       55.74      -13.96     97.24 o
   7  -2  11      893.79     1498.32    475.18 o
   8  -2  11       13.11      -16.56    105.39 o
   9  -2  11      104.95       51.03     60.66 o
  10  -2  11       14.95       54.86     95.51 o
  11  -2  11      128.97      245.62    146.78 o
 -10  -1  11      256.63      332.60    207.57 o
  -9  -1  11      273.04      203.41     65.09 o
  -8  -1  11     1805.22     1932.83    294.36 o
  -7  -1  11      206.36      185.74     48.15 o
  -6  -1  11      486.49      556.42     81.94 o
  -5  -1  11     5320.09     5199.95    182.89 o
  -4  -1  11     3577.44     3755.59    227.61 o
  -3  -1  11     2981.01     2759.79    119.40 o
  -2  -1  11       26.82       41.24     18.99 o
  -1  -1  11      809.63      732.54    114.61 o
   0  -1  11     3772.75     3633.89    127.78 o
   1  -1  11     3486.39     3392.65    103.64 o
   2  -1  11     1829.62     1853.02     77.10 o
   3  -1  11     4239.51     4507.14    148.78 o
   4  -1  11       43.40       52.48     28.32 o
   5  -1  11     9881.62    10649.51    357.78 o
   6  -1  11       70.79       14.85     18.02 o
   7  -1  11      350.49      524.97    199.91 o
   8  -1  11        4.14      121.20     86.86 o
   9  -1  11      525.42     1004.48    341.75 o
  10  -1  11      778.13      774.30    171.24 o
  11  -1  11       50.03       84.76    122.32 o
 -10   0  11        6.80       48.31     58.19 o
  -9   0  11      176.87      140.48    107.37 o
  -8   0  11      782.51      762.08    199.54 o
  -7   0  11     2474.41     2799.99    217.61 o
  -6   0  11      221.38      171.63     48.65 o
  -5   0  11     2845.49     2921.56    193.44 o
  -4   0  11     4562.58     4020.53    156.24 o
  -3   0  11     3577.22     3633.25    203.25 o
  -2   0  11       42.48       55.25     27.80 o
  -1   0  11      123.87      112.91     26.65 o
   0   0  11      220.39      226.66     55.64 o
   1   0  11     1563.45     1495.47    115.21 o
   2   0  11     1013.65      909.01     98.28 o
   3   0  11       23.76       53.00     24.97 o
   4   0  11        3.84       35.26     22.02 o
   5   0  11     3866.26     3993.23    200.13 o
   6   0  11      529.40      541.89    106.93 o
   7   0  11      834.43      759.17     63.22 o
   8   0  11       16.02       63.01     76.23 o
   9   0  11        2.48       97.11    107.86 o
  10   0  11     1142.11     1401.33    201.88 o
  11   0  11      153.74      110.70    154.56 o
 -10   1  11       54.06       43.12     55.97 o
  -9   1  11     3021.76     3162.56    239.20 o
  -8   1  11        2.99       27.72     27.06 o
  -7   1  11      666.19      684.68    119.04 o
  -6   1  11     1043.19     1076.68    169.70 o
  -5   1  11     4838.12     4787.08    167.72 o
  -4   1  11     2281.88     2365.23    116.29 o
  -3   1  11     6359.19     6251.09    220.95 o
  -2   1  11      578.67      547.55     89.25 o
  -1   1  11     2891.58     3049.98     97.79 o
   0   1  11      181.09      164.89     32.16 o
   1   1  11     3846.96     3823.48    150.27 o
   2   1  11       17.47       30.46     24.17 o
   3   1  11      568.82      544.60     73.72 o
   4   1  11      334.99      360.81     84.00 o
   5   1  11     3417.75     2822.30    695.85 o
   6   1  11     3033.93     2085.68    192.86 o
   7   1  11     2834.56     1738.35    337.79 o
   8   1  11     3147.00     2839.35    209.86 o
   9   1  11     1383.71     1588.76    567.85 o
  10   1  11      727.75      727.23    250.69 o
  11   1  11       58.26      146.41    151.60 o
 -10   2  11       41.73       65.61     61.65 o
  -9   2  11      424.50      567.85    204.36 o
  -8   2  11       22.72       11.43     16.36 o
  -7   2  11      948.62     1209.83    152.18 o
  -6   2  11      431.60      457.44     90.47 o
  -5   2  11     1501.76     1647.16     81.87 o
  -4   2  11      575.52      627.35    113.47 o
  -3   2  11     4506.08     4740.04    168.55 o
  -2   2  11      625.00      732.66    120.24 o
  -1   2  11    10762.33    11829.56    232.71 o
   0   2  11      308.58      234.22     49.52 o
   1   2  11     1914.74     2333.49     89.64 o
   2   2  11       28.86       55.05     26.19 o
   3   2  11      902.72      844.07     79.10 o
   4   2  11     3036.89     2772.66    197.55 o
   5   2  11      699.72      909.38     85.81 o
   6   2  11     1795.81     1631.31    126.71 o
   7   2  11     2265.66     2001.87    180.51 o
   8   2  11      672.06      898.07     68.70 o
   9   2  11     5435.76     4271.74    619.30 o
  10   2  11      116.52      130.59    109.59 o
  11   2  11      133.51      163.46    111.20 o
 -10   3  11      396.77      310.86    195.21 o
  -9   3  11     3154.22     3193.33    243.03 o
  -8   3  11       22.98       94.89     67.21 o
  -7   3  11        4.55        5.57      8.30 o
  -6   3  11      225.11      351.35     66.56 o
  -5   3  11     4116.10     5147.55    737.61 o
  -4   3  11       58.81       80.11     43.87 o
  -3   3  11      528.78      576.57    117.40 o
  -2   3  11      669.72      636.23    100.31 o
  -1   3  11     2159.99     2524.40     85.33 o
   0   3  11      763.18      834.07     81.97 o
   1   3  11    16650.48    17905.90    352.38 o
   2   3  11     1477.78     1758.45     95.46 o
   3   3  11        0.12       38.10     24.90 o
   4   3  11      958.38     1199.32     95.41 o
   5   3  11      342.23      298.98     65.53 o
   6   3  11     2184.93     1942.36    227.15 o
   7   3  11      969.89     1138.63     78.09 o
   8   3  11      213.86      228.55     72.84 o
   9   3  11      639.33      886.28     95.40 o
  10   3  11      198.37      222.15    100.69 o
  11   3  11       29.01       96.99     60.79 o
 -10   4  11       68.54      116.39     70.55 o
  -9   4  11      160.39       77.71     52.02 o
  -8   4  11       58.05       93.28     45.71 o
  -7   4  11      378.95      181.87     77.22 o
  -6   4  11      938.32     1216.01     96.83 o
  -5   4  11     7965.39     9562.68    375.35 o
  -4   4  11     2449.98     2900.33    107.64 o
  -3   4  11      630.51      707.63    101.83 o
  -2   4  11       65.84       84.05     24.20 o
  -1   4  11     3995.14     4258.33    120.87 o
   0   4  11     3986.73     3846.39    122.31 o
   1   4  11      512.76      527.70     77.83 o
   2   4  11     4865.78     5004.41    157.97 o
   3   4  11     3677.15     3276.19    171.77 o
   4   4  11       70.67       69.11     44.08 o
   5   4  11     7301.92     7999.84    283.86 o
   6   4  11     1478.96     1717.36    102.81 o
   7   4  11      205.59      215.55     62.14 o
   8   4  11     1482.52     1148.22    215.77 o
   9   4  11       11.81       10.49     41.27 o
  10   4  11        4.50       70.96     41.55 o
  11   4  11     1591.04     1412.45    473.20 o
 -10   5  11       63.67       71.29     59.43 o
  -9   5  11      989.40      744.40    446.39 o
  -8   5  11      738.46      700.05    265.02 o
  -7   5  11        0.01       31.88     37.93 o
  -6   5  11     2578.16     2486.98    464.56 o
  -5   5  11     2240.44     2257.08    333.96 o
  -4   5  11      202.47      212.89     37.57 o
  -3   5  11      195.94      389.22     70.18 o
  -2   5  11      299.03      327.80     55.31 o
  -1   5  11      258.91      277.23     63.44 o
   0   5  11       38.00       61.00     30.22 o
   1   5  11      277.50      257.29     55.85 o
   2   5  11       96.74       77.60     27.60 o
   3   5  11       92.50      107.92     40.97 o
   4   5  11     2501.69     2019.41    190.50 o
   5   5  11     1768.96     2153.10    146.37 o
   6   5  11       27.79       25.90     40.41 o
   7   5  11      208.80       99.43     41.92 o
   8   5  11      133.42      148.86     52.58 o
   9   5  11     1498.63     1088.40     82.08 o
  10   5  11      292.99      357.80    113.85 o
  11   5  11       72.76      120.71    117.13 o
  -9   6  11      187.86      118.73     64.00 o
  -8   6  11       55.56       27.55     48.06 o
  -7   6  11        0.24      -10.25     43.37 o
  -6   6  11      213.81      326.05    169.51 o
  -5   6  11     1248.56     1171.29     87.23 o
  -4   6  11     2128.17     2411.02    255.71 o
  -3   6  11        6.98       30.40     23.47 o
  -2   6  11     7489.26     7025.03    571.49 o
  -1   6  11     6513.46     6347.78    404.25 o
   0   6  11     5362.76     4896.28    411.77 o
   1   6  11       59.89       24.78     28.57 o
   2   6  11     1353.19     1212.72    149.93 o
   3   6  11       97.16       72.39     35.00 o
   4   6  11      225.69      258.76     67.37 o
   5   6  11     7761.29     8146.90    363.71 o
   6   6  11     3697.09     3538.87    229.12 o
   7   6  11      684.57      519.49    141.98 o
   8   6  11       85.57      170.31     64.53 o
   9   6  11      211.37      186.34     94.99 o
  10   6  11      650.67      941.49    101.44 o
  11   6  11       22.08        5.81     90.93 o
  -8   7  11     1002.93     1023.75    447.75 o
  -7   7  11      396.28      393.14    181.99 o
  -6   7  11      617.36      580.57    122.69 o
  -5   7  11     1774.16     2311.66    220.79 o
  -4   7  11      591.80      407.69     68.83 o
  -3   7  11      507.66      534.39    100.92 o
  -2   7  11     1126.31      724.86    105.63 o
  -1   7  11     3541.20     3790.34    158.15 o
   0   7  11      538.26      535.71    127.87 o
   1   7  11       50.02       71.53     26.20 o
   2   7  11       45.19       55.44     25.26 o
   3   7  11     1399.97     1303.52    218.58 o
   4   7  11        1.42       47.59     43.01 o
   5   7  11      257.30      240.64     55.75 o
   6   7  11      129.17      205.23     70.38 o
   7   7  11        8.84       45.14     34.41 o
   8   7  11      917.90      911.86    231.86 o
   9   7  11      592.51      292.08    105.39 o
  10   7  11        5.99      -20.50     37.38 o
  -8   8  11      616.41      684.48    385.24 o
  -7   8  11      655.20      436.51    269.96 o
  -6   8  11       61.30       42.25     59.31 o
  -5   8  11      290.58      307.27    112.80 o
  -4   8  11     6530.54     6983.36    376.70 o
  -3   8  11      269.76      156.90     41.55 o
  -2   8  11     1093.84     1099.30    127.42 o
  -1   8  11     3949.45     3899.44    144.07 o
   0   8  11      604.74      851.86    108.80 o
   1   8  11     1867.78     2039.99    277.32 o
   2   8  11     6432.86     7087.69    271.07 o
   3   8  11      222.48      255.16     90.09 o
   4   8  11     1675.93     1775.12    139.86 o
   5   8  11      271.90      427.39    118.63 o
   6   8  11      701.32      605.53    148.44 o
   7   8  11      612.87      984.71    169.02 o
   8   8  11      101.47      196.57     82.78 o
   9   8  11     2370.08     2548.51    406.61 o
  10   8  11      344.01      167.78    291.46 o
  -8   9  11      138.83      139.12     80.19 o
  -7   9  11      184.45      179.89    146.04 o
  -6   9  11     1719.86     1450.50    262.42 o
  -5   9  11      401.54      306.78    196.57 o
  -4   9  11      903.33      748.07     93.84 o
  -3   9  11       16.77       46.19     23.39 o
  -2   9  11      247.27      330.77     76.99 o
  -1   9  11      258.72      117.18     33.44 o
   0   9  11      534.36      451.59     98.52 o
   1   9  11      168.31      178.81     43.72 o
   2   9  11      567.79      627.85    163.78 o
   3   9  11      539.87      476.42    117.58 o
   4   9  11      286.50      209.36     89.02 o
   5   9  11      735.10      723.63    210.02 o
   6   9  11       57.48      155.43    115.40 o
   7   9  11      133.24      141.22     96.37 o
   8   9  11       23.56       55.23     50.04 o
   9   9  11     1111.77      534.98    399.44 o
  -7  10  11      344.62      164.94     88.59 o
  -6  10  11        9.84       46.21     71.78 o
  -5  10  11      341.14      464.80    133.93 o
  -4  10  11      204.46      284.05    114.53 o
  -3  10  11      900.85      636.91    126.83 o
  -2  10  11     1259.44     1391.23    184.91 o
  -1  10  11     1970.69     1726.80    268.87 o
   0  10  11     2938.05     3767.10    280.96 o
   1  10  11      878.76      978.39    257.21 o
   2  10  11      176.28      286.78     85.94 o
   3  10  11       39.29       62.19     50.60 o
   4  10  11     1284.76     1058.12    271.52 o
   5  10  11     1778.98     1972.76    527.32 o
   6  10  11       28.19       53.25     74.01 o
   7  10  11     2173.74     1977.08    520.90 o
   8  10  11        5.15       43.37     68.20 o
  -6  11  11     1399.77     1148.42    287.01 o
  -5  11  11      381.81      304.93    112.80 o
  -4  11  11      136.47       95.75     91.06 o
  -3  11  11       72.62      122.19     85.87 o
  -2  11  11      555.25      468.94    165.83 o
  -1  11  11      627.23      353.48    147.44 o
   0  11  11      415.40      330.68    122.88 o
   1  11  11      785.62      759.09    214.37 o
   2  11  11       27.30      108.15     58.62 o
   3  11  11       15.57       37.87     35.43 o
   4  11  11     1925.34     1221.44    197.93 o
   5  11  11       43.54      115.77     61.90 o
   6  11  11      264.87      431.57    166.55 o
   7  11  11      257.45      288.49    107.86 o
  -5  12  11       66.78       48.93     53.50 o
  -4  12  11       11.60       57.95     96.12 o
  -3  12  11      631.50      584.52    309.00 o
  -2  12  11     1583.72     2142.62    220.48 o
  -1  12  11       89.09       86.30     55.16 o
   0  12  11      382.81      302.51    161.49 o
   1  12  11      153.93      180.37     87.72 o
   2  12  11      274.16      518.30    165.00 o
   3  12  11      523.44      678.15    233.79 o
   4  12  11       40.84       -7.17     66.72 o
   5  12  11      450.64      427.86    243.27 o
   6  12  11      117.14       78.58     50.04 o
  -3  13  11      390.16      416.00    221.65 o
  -2  13  11      421.00      497.30    303.57 o
  -1  13  11      733.59      424.10    168.99 o
   0  13  11      370.93      272.13    127.70 o
   1  13  11      676.01      886.75    244.32 o
   2  13  11      130.81       95.38     78.39 o
   3  13  11      591.23      253.90    135.29 o
   4  13  11      144.66       71.17     55.97 o
   0  -9  12        3.31       20.14     87.60 o
   1  -9  12        8.49       53.37     54.24 o
   2  -9  12     1710.90     2032.18    229.93 o
  -3  -8  12      686.49      540.05    268.48 o
  -2  -8  12     1890.81     1161.27    479.01 o
  -1  -8  12     1597.62     1426.53    546.72 o
   0  -8  12      524.61      365.22    149.13 o
   1  -8  12      328.86      213.62    116.63 o
   3  -8  12      624.23      812.85    301.47 o
   4  -8  12      134.53      120.09    103.91 o
   5  -8  12      158.91       75.61     76.23 o
  -5  -7  12      288.07      360.15    123.80 o
  -4  -7  12     4174.08     4467.77    303.94 o
  -3  -7  12      618.91      230.67    103.04 o
  -2  -7  12      246.45      245.75    188.29 o
  -1  -7  12      326.65      188.54    127.38 o
   0  -7  12      114.03      255.01    149.00 o
   1  -7  12      199.19      295.54    155.18 o
   2  -7  12       27.27       53.50     89.20 o
   3  -7  12       31.11      125.28     56.83 o
   4  -7  12      372.58      694.24    282.07 o
   5  -7  12     1053.78      866.96    486.05 o
   6  -7  12     1358.66     1488.93    499.40 o
   7  -7  12      331.53      324.08    143.94 o
  -6  -6  12        5.90       49.67     66.84 o
  -5  -6  12      752.36      301.59    119.72 o
  -4  -6  12      456.93      462.08    270.33 o
  -3  -6  12     1901.31     1746.78    697.08 o
  -2  -6  12       15.92       -4.20     92.91 o
  -1  -6  12      209.31      117.62    102.30 o
   0  -6  12      467.09      294.18    161.48 o
   1  -6  12     1324.11     1001.14    310.61 o
   2  -6  12     3091.14     2402.59    697.95 o
   3  -6  12     2824.06     3039.75    419.83 o
   4  -6  12      155.23      265.64    116.39 o
   5  -6  12      981.07      696.71    362.25 o
   6  -6  12      537.96      617.14    302.08 o
   7  -6  12       84.81       88.22     90.93 o
   8  -6  12       73.49       75.49     58.69 o
  -7  -5  12      106.74      109.47     70.05 o
  -6  -5  12     1488.46     1354.63    538.69 o
  -5  -5  12       32.94       91.92     80.93 o
  -4  -5  12      166.78      165.81     76.73 o
  -3  -5  12       74.78      -12.48     85.50 o
  -2  -5  12      618.59      814.33    194.97 o
  -1  -5  12     3057.09     3824.80    761.58 o
   0  -5  12     4458.25     4116.51    792.59 o
   1  -5  12     3674.78     3093.13    625.91 o
   2  -5  12       16.39       11.00     35.93 o
   3  -5  12       12.21       67.85     43.74 o
   4  -5  12     1267.05     1946.07    481.98 o
   5  -5  12        8.11      -64.00    106.38 o
   6  -5  12     1312.88     1625.08    653.47 o
   7  -5  12     1168.76      799.75    392.77 o
   8  -5  12      449.28      271.94    141.71 o
   9  -5  12     2039.87     1903.94    818.90 o
  -7  -4  12        3.10       50.29     65.36 o
  -6  -4  12      175.98      245.59     81.98 o
  -5  -4  12      180.09      106.49     55.56 o
  -4  -4  12      550.09      748.94    204.31 o
  -3  -4  12     6036.11     6450.01    489.08 o
  -2  -4  12      476.92      361.39     97.01 o
  -1  -4  12        2.27       12.86     51.95 o
   0  -4  12     1103.61      748.88    147.35 o
   1  -4  12     1388.26     1099.07    129.44 o
   2  -4  12      313.13      232.81     73.47 o
   3  -4  12        1.71       28.80     40.28 o
   4  -4  12      266.98      184.54     47.09 o
   5  -4  12      960.59      804.57    332.97 o
   6  -4  12      128.94      327.04    171.00 o
   7  -4  12      264.52      324.32    140.48 o
   8  -4  12      380.40      193.11    157.90 o
   9  -4  12      159.22      117.25    117.37 o
  -8  -3  12       34.30      128.08     39.89 o
  -7  -3  12      196.66      160.41     72.65 o
  -6  -3  12        4.31       35.87     51.54 o
  -5  -3  12     7383.31     7515.08    203.51 o
  -4  -3  12     1328.28     1372.94    327.92 o
  -3  -3  12     1721.82     2211.26    400.11 o
  -2  -3  12     6166.37     6593.70    428.26 o
  -1  -3  12     2567.11     3032.70    231.36 o
   0  -3  12      487.34      316.55    102.18 o
   1  -3  12      898.33      789.45    176.10 o
   2  -3  12      694.34      818.46    145.50 o
   3  -3  12     5248.91     5032.94    143.10 o
   4  -3  12      145.35       66.66     55.53 o
   5  -3  12     2725.81     3012.99    201.41 o
   6  -3  12      637.29      783.94    272.06 o
   7  -3  12       24.60       75.37     68.32 o
   8  -3  12     1996.27     1807.69    571.30 o
   9  -3  12      654.66      684.73    319.51 o
  10  -3  12      267.81      175.57    174.08 o
  -8  -2  12      686.43      410.58    158.83 o
  -7  -2  12       68.15      124.98     61.60 o
  -6  -2  12      521.39      423.21    112.90 o
  -5  -2  12     1066.53      722.79    213.94 o
  -4  -2  12        5.15       58.09     39.03 o
  -3  -2  12      237.81      336.76     56.33 o
  -2  -2  12      465.25      529.11    111.72 o
  -1  -2  12       32.19       55.26     37.61 o
   0  -2  12     2269.83     2322.23    215.08 o
   1  -2  12     6384.01     6102.34    357.78 o
   2  -2  12      378.12      305.86     64.01 o
   3  -2  12      662.34      496.00    101.78 o
   4  -2  12      876.37      924.50    148.26 o
   5  -2  12      126.66      232.43     48.35 o
   6  -2  12        2.14       54.61     86.12 o
   7  -2  12      390.80      225.85    157.53 o
   8  -2  12      756.73      537.33    249.95 o
   9  -2  12      416.67      430.08    175.94 o
  10  -2  12       28.41       45.59    118.98 o
  -9  -1  12       14.08       19.77     45.34 o
  -8  -1  12      938.70      506.95    163.18 o
  -7  -1  12        2.64       26.89     28.49 o
  -6  -1  12        8.27        9.64     29.10 o
  -5  -1  12     5670.30     5713.40    219.91 o
  -4  -1  12       41.20       97.42     45.93 o
  -3  -1  12      321.72      380.88     70.66 o
  -2  -1  12     1190.24     1162.21    190.04 o
  -1  -1  12    16273.21    15747.07    403.38 o
   0  -1  12       25.02       69.36     30.82 o
   1  -1  12      925.85     1033.07    172.41 o
   2  -1  12      403.34      369.60     82.26 o
   3  -1  12      252.05      249.89     57.38 o
   4  -1  12       26.60      125.41     28.60 o
   5  -1  12     7130.64     7648.68    224.63 o
   6  -1  12     3417.60     3901.62    249.87 o
   7  -1  12     3107.17     3130.93    804.69 o
   8  -1  12       12.93       59.80     53.62 o
   9  -1  12      666.72     1083.06    540.17 o
  10  -1  12       30.98      140.11    166.05 o
  -9   0  12      403.71      446.39    140.60 o
  -8   0  12      152.95      122.20     42.45 o
  -7   0  12      129.91       51.87     32.19 o
  -6   0  12      631.21      523.79    111.33 o
  -5   0  12     3671.35     3037.70    154.07 o
  -4   0  12     1549.72     1675.17    216.09 o
  -3   0  12      279.64      218.43     49.68 o
  -2   0  12     3014.04     3058.43    195.59 o
  -1   0  12     1644.38     1486.56     90.84 o
   0   0  12      194.96      213.34     47.30 o
   1   0  12     1224.16      984.85    174.43 o
   2   0  12      444.77      263.31     63.52 o
   3   0  12     2530.83     2189.89    165.75 o
   4   0  12     3231.17     3292.47    180.02 o
   5   0  12      839.55     1180.02    197.62 o
   6   0  12       10.83       32.06     47.51 o
   7   0  12     1150.53     1017.51    115.15 o
   8   0  12      218.33      304.37     87.41 o
   9   0  12     1519.67     2088.52    560.80 o
  10   0  12      224.43      138.25    127.88 o
  11   0  12        0.37       73.51     58.32 o
  -9   1  12      528.67      384.62    302.08 o
  -8   1  12       74.49      101.72     34.27 o
  -7   1  12      458.50      373.09     99.39 o
  -6   1  12       83.87      106.33     31.86 o
  -5   1  12     1004.97      853.02    171.69 o
  -4   1  12      893.69      684.19    166.37 o
  -3   1  12     1750.21     1669.10    131.75 o
  -2   1  12      446.13      423.79     79.84 o
  -1   1  12    16842.10    18043.98    346.46 o
   0   1  12     2987.84     2997.98    121.12 o
   1   1  12       69.24       47.04     23.85 o
   2   1  12      551.88      574.66    109.63 o
   3   1  12     2128.51     1980.43    237.69 o
   4   1  12     1422.34     1423.04    265.58 o
   5   1  12        5.61       47.73     43.00 o
   6   1  12      290.95      184.13     54.68 o
   7   1  12     1534.71     1589.38    194.04 o
   8   1  12      274.45      127.20     48.51 o
   9   1  12     3421.36     3848.40    419.83 o
  10   1  12      914.60     1056.74    346.19 o
  11   1  12      340.53      183.10     80.19 o
  -9   2  12      517.54      426.01    182.98 o
  -8   2  12      155.86      257.73    103.29 o
  -7   2  12      853.81      472.07    155.17 o
  -6   2  12      333.91      247.07     56.03 o
  -5   2  12     1588.33     1292.71    111.28 o
  -4   2  12      193.31      207.60     49.10 o
  -3   2  12      249.15      181.82     47.08 o
  -2   2  12     1654.98     1433.63     99.63 o
  -1   2  12      489.38      635.58    114.56 o
   0   2  12     3002.60     3068.45     89.65 o
   1   2  12      653.59      887.13    153.29 o
   2   2  12     1374.89     1376.19    121.75 o
   3   2  12     6908.80     7329.70    251.28 o
   4   2  12       61.29       99.74     46.75 o
   5   2  12     1574.65     1477.24    101.24 o
   6   2  12      644.48      607.81    199.48 o
   7   2  12      103.18      171.06     49.87 o
   8   2  12      945.69      750.45    131.73 o
   9   2  12     1321.09     1409.11    190.52 o
  10   2  12      413.14      244.51    126.15 o
  11   2  12      424.42      518.30    200.03 o
  -9   3  12       42.60       31.75     37.56 o
  -8   3  12      867.85      699.68    422.18 o
  -7   3  12     1898.85     1691.57    240.06 o
  -6   3  12     1292.58      922.34    116.78 o
  -5   3  12     1175.30     1326.51    108.41 o
  -4   3  12       17.93       27.68     33.03 o
  -3   3  12      781.45      792.96    119.59 o
  -2   3  12     1570.26     1589.23    153.84 o
  -1   3  12     5749.85     6062.00    201.35 o
   0   3  12     4319.69     4959.91    158.56 o
   1   3  12      626.44      740.56    114.20 o
   2   3  12     2170.96     2260.03    125.30 o
   3   3  12     6052.27     6313.88    211.16 o
   4   3  12      359.80      253.04     66.19 o
   5   3  12     2718.43     2498.18    173.49 o
   6   3  12       70.58      154.73     55.88 o
   7   3  12      242.16      357.54    117.58 o
   8   3  12     1315.63     1570.70    212.48 o
   9   3  12       66.65       48.18     30.21 o
  10   3  12      149.57      202.87    112.43 o
  11   3  12        6.01      173.84    102.80 o
  -9   4  12       53.37       43.00     61.53 o
  -8   4  12      266.43      291.09     78.95 o
  -7   4  12       76.82       91.18     75.61 o
  -6   4  12     5744.08     5662.63    489.59 o
  -5   4  12      322.40      495.16    132.69 o
  -4   4  12       18.39       46.84     22.41 o
  -3   4  12     5927.14     5844.53    215.87 o
  -2   4  12       18.22       95.07     26.35 o
  -1   4  12       75.54      123.23     33.81 o
   0   4  12     8875.01     9565.81    258.58 o
   1   4  12       31.10       63.40     36.05 o
   2   4  12      763.35      820.66    107.06 o
   3   4  12     1458.10     1353.07    105.56 o
   4   4  12     3560.94     3628.30    188.72 o
   5   4  12     3363.72     3439.91    183.35 o
   6   4  12      356.88      373.12    112.79 o
   7   4  12      315.27      268.50    103.63 o
   8   4  12      285.61      276.81    115.83 o
   9   4  12      171.39      214.77     76.77 o
  10   4  12       56.21       73.51     45.22 o
  11   4  12      365.78      518.55    277.37 o
  -9   5  12       70.54      105.88     73.27 o
  -8   5  12       48.59       73.27     63.88 o
  -7   5  12       91.77      288.74    149.00 o
  -6   5  12      977.36      646.22    209.85 o
  -5   5  12      593.83      547.47    155.37 o
  -4   5  12       15.03       34.08     24.30 o
  -3   5  12     1490.76     1425.63    152.06 o
  -2   5  12     9642.75     9886.32    463.69 o
  -1   5  12      463.99      508.41     92.52 o
   0   5  12     1364.59     1564.30    175.21 o
   1   5  12     1677.73     1916.26    134.43 o
   2   5  12     1417.08     1338.50    224.11 o
   3   5  12      732.58      732.68     84.69 o
   4   5  12      202.25      374.04     97.00 o
   5   5  12      679.85      689.52    144.35 o
   6   5  12     2514.83     3044.94    208.60 o
   7   5  12       49.96       57.53     45.05 o
   8   5  12     1870.87     1837.53    235.12 o
   9   5  12       86.24      147.29     72.51 o
  10   5  12        4.61       81.17    112.93 o
  -9   6  12      542.68      648.65    240.56 o
  -8   6  12      576.80      855.23    348.91 o
  -7   6  12      495.42      381.53    164.57 o
  -6   6  12     3272.92     4013.71    282.69 o
  -5   6  12      157.97      196.27     47.46 o
  -4   6  12      561.28      379.99     67.08 o
  -3   6  12      423.99      359.69     80.58 o
  -2   6  12      693.80      600.84    139.89 o
  -1   6  12     1451.87     1436.39     84.71 o
   0   6  12       10.08       63.52     39.35 o
   1   6  12     3750.68     3491.24    171.76 o
   2   6  12     1594.68     1827.00    207.38 o
   3   6  12      170.46      159.84     70.67 o
   4   6  12     2712.62     2791.11    142.33 o
   5   6  12      231.48      206.01     73.79 o
   6   6  12      780.16      822.15    234.63 o
   7   6  12      243.37      126.55     51.32 o
   8   6  12      233.66      307.17    119.85 o
   9   6  12     2044.12     2268.41    160.88 o
  10   6  12       58.38       43.78     31.23 o
  -8   7  12     1244.63     1037.34    337.54 o
  -7   7  12        5.70       49.42     90.07 o
  -6   7  12      194.61      243.89     88.59 o
  -5   7  12      257.48      515.21    126.64 o
  -4   7  12      155.79       68.40     21.77 o
  -3   7  12      559.29      437.40     94.05 o
  -2   7  12     3560.07     2927.54    280.42 o
  -1   7  12      138.81       91.21     36.65 o
   0   7  12     1040.72      774.76    141.80 o
   1   7  12      246.18      120.03     33.94 o
   2   7  12     4570.50     5003.86    517.26 o
   3   7  12     1814.62     1710.45    379.05 o
   4   7  12       62.81       28.16     42.30 o
   5   7  12      384.68      462.58    128.39 o
   6   7  12       13.64      170.83     65.08 o
   7   7  12     2134.26     2059.76    176.17 o
   8   7  12     1070.08      710.98    210.39 o
   9   7  12      655.48      632.40    231.53 o
  10   7  12      542.75      507.15    153.16 o
  -8   8  12       46.07       90.44     85.62 o
  -7   8  12        3.68       61.03     40.40 o
  -6   8  12      782.79      773.56    355.46 o
  -5   8  12     5154.32     5778.78    349.28 o
  -4   8  12     2003.30     2023.29    191.51 o
  -3   8  12        3.13       28.18     34.92 o
  -2   8  12     3331.64     2840.03    231.33 o
  -1   8  12       33.74       31.17     28.13 o
   0   8  12       57.10      155.18     40.28 o
   1   8  12       97.87       96.11     37.89 o
   2   8  12     3280.47     3635.16    238.44 o
   3   8  12      178.08      145.38     62.39 o
   4   8  12        1.53        1.36     50.53 o
   5   8  12      256.43      419.79    154.59 o
   6   8  12      254.21      369.90     71.81 o
   7   8  12      153.97      260.51    108.41 o
   8   8  12      107.77      123.49     54.69 o
   9   8  12       16.41       57.65     62.00 o
  -7   9  12        5.73       53.13     73.14 o
  -6   9  12       31.25       54.36     60.29 o
  -5   9  12       30.77       70.55     79.20 o
  -4   9  12      147.87      321.36    140.48 o
  -3   9  12        7.34       14.92     15.12 o
  -2   9  12      482.31      322.61     88.16 o
  -1   9  12     2231.40     1642.79    321.72 o
   0   9  12       29.52       22.11     22.46 o
   1   9  12        9.24       33.69     31.38 o
   2   9  12     3380.48     3775.42    231.68 o
   3   9  12        1.75       23.92     36.71 o
   4   9  12      116.97       68.46     45.76 o
   5   9  12      157.05      162.19     62.43 o
   6   9  12       77.63      244.63     85.67 o
   7   9  12      605.45      475.91    162.78 o
   8   9  12       67.27       21.64     38.66 o
   9   9  12      162.53       86.47     45.55 o
  -6  10  12      366.68      470.24    260.32 o
  -5  10  12     1832.55     1986.96    535.35 o
  -4  10  12      656.28      629.74    220.66 o
  -3  10  12      316.90      477.41    249.20 o
  -2  10  12        2.39       29.89     17.42 o
  -1  10  12     1573.74     1735.16    327.44 o
   0  10  12      369.67      162.26     57.26 o
   1  10  12       16.35       24.52     54.00 o
   2  10  12       12.94       20.40     62.75 o
   3  10  12      295.24      354.34    146.90 o
   4  10  12      228.56      407.75    116.58 o
   5  10  12      907.68      863.98    236.51 o
   6  10  12     2081.70     2324.36    141.54 o
   7  10  12        4.83       38.76     32.58 o
   8  10  12        4.84       34.97     80.80 o
  -5  11  12       47.25      134.30     89.08 o
  -4  11  12      769.98     1068.35    154.07 o
  -3  11  12      291.97      370.53    170.50 o
  -2  11  12      328.22      167.41    114.66 o
  -1  11  12     2074.08     1990.66    133.27 o
   0  11  12       16.19       73.33     41.36 o
   1  11  12      123.37      205.31     78.32 o
   2  11  12      305.21      366.00    134.98 o
   3  11  12     2862.39     2320.11    526.46 o
   4  11  12       20.09       39.87     32.23 o
   5  11  12      135.28       87.86     65.71 o
   6  11  12       69.07      155.42     80.22 o
   7  11  12       15.51       29.41     83.40 o
  -4  12  12        8.20      -23.72     96.62 o
  -3  12  12     2437.53     3461.93    523.00 o
  -2  12  12      173.55      170.63    144.19 o
  -1  12  12      236.02      290.82    157.65 o
   0  12  12      424.09      355.80    125.10 o
   1  12  12       14.05      -16.17     45.67 o
   2  12  12      330.65      426.45    193.57 o
   3  12  12      841.81      698.23    161.30 o
   4  12  12      249.88      175.04     78.46 o
   5  12  12       75.38       31.99     37.73 o
  -1  13  12      596.80      567.35    273.30 o
   0  13  12      263.17      418.93    151.02 o
   1  13  12      941.20      527.17    228.72 o
   2  13  12       12.25       48.94     37.53 o
   3  13  12      309.88      200.67     89.29 o
  -1  -8  13      624.05      420.94    179.03 o
   0  -8  13      337.18      371.89    150.49 o
   1  -8  13      996.89      513.36    223.88 o
   2  -8  13      129.13       48.19     53.75 o
  -3  -7  13        2.29       21.99     59.31 o
  -2  -7  13        7.47       37.68    101.44 o
  -1  -7  13     2718.32     2631.17    903.04 o
   0  -7  13     1765.67     1605.07    234.13 o
   1  -7  13      500.79      601.20    302.58 o
   2  -7  13     2537.44     1976.83    730.19 o
   3  -7  13        1.03      118.98     95.75 o
   4  -7  13        1.89      -15.57    123.06 o
   5  -7  13      100.04       83.03     72.15 o
  -5  -6  13      603.72      287.75    191.01 o
  -4  -6  13      421.84      393.64    142.33 o
  -3  -6  13       47.80      150.86     79.44 o
  -2  -6  13     1563.13     1361.54    666.81 o
  -1  -6  13     1621.12     1395.40    309.00 o
   0  -6  13     1648.51     2119.04    513.73 o
   1  -6  13      462.61      347.68    140.60 o
   2  -6  13       28.42       89.95     66.97 o
   3  -6  13      122.96      176.43    151.23 o
   4  -6  13       57.62       66.84     48.06 o
   5  -6  13     1675.77     1109.00    502.98 o
   6  -6  13     1107.15     1156.57    381.53 o
   7  -6  13      139.44      257.61    215.85 o
  -6  -5  13        1.53       56.71     32.00 o
  -5  -5  13       17.87       74.25     93.78 o
  -4  -5  13     2970.96     2160.43    567.60 o
  -3  -5  13      306.96      481.98    194.47 o
  -2  -5  13     1343.31     1407.75    482.72 o
   0  -5  13       57.03       27.18     41.76 o
   1  -5  13       58.73      237.34    104.03 o
   2  -5  13        7.00       64.49     61.78 o
   3  -5  13     6183.56     6510.70    349.53 o
   4  -5  13      310.80      202.13    111.32 o
   5  -5  13      355.72      540.17    241.05 o
   6  -5  13     1405.04      929.61    436.51 o
   7  -5  13       47.43      107.61    123.55 o
   8  -5  13      303.28      310.36    235.61 o
  -6  -4  13      268.50      215.52     97.07 o
  -5  -4  13     1517.06     1223.19    273.79 o
  -4  -4  13      237.62      306.01    104.76 o
  -3  -4  13       75.33       72.86     68.24 o
  -2  -4  13        2.70       53.79     39.69 o
  -1  -4  13     3227.71     3302.71    292.67 o
   0  -4  13     2163.47     2848.10    319.63 o
   1  -4  13        0.36       29.12     42.37 o
   2  -4  13       23.02       44.18     60.79 o
   3  -4  13     1663.18     1335.06    274.72 o
   4  -4  13      202.51      413.41    161.48 o
   5  -4  13      669.98      525.96    333.22 o
   6  -4  13      810.57      809.02    314.07 o
   7  -4  13        8.14       76.60     92.54 o
   8  -4  13        7.36       93.28     65.11 o
  -7  -3  13      832.80      543.46    210.33 o
  -6  -3  13       53.47       69.04     42.24 o
  -5  -3  13       21.76       64.03     29.48 o
  -4  -3  13      884.32     1072.23    250.02 o
  -3  -3  13     1567.41     1154.37    296.86 o
  -2  -3  13      113.25      108.77     45.21 o
  -1  -3  13      535.77      772.72    172.83 o
   0  -3  13     4853.75     5025.35    253.02 o
   1  -3  13      551.90      672.16    178.24 o
   2  -3  13      405.81      318.88     73.50 o
   3  -3  13     7072.56     7341.17    352.85 o
   4  -3  13      466.76      326.37    118.67 o
   5  -3  13     1037.08     1081.70    425.76 o
   6  -3  13      755.78      802.22    252.54 o
   7  -3  13     1538.96     1427.03    454.67 o
   8  -3  13       89.31       92.91    107.37 o
   9  -3  13        4.27      107.24    133.93 o
  -8  -2  13      418.34      224.59    110.73 o
  -7  -2  13      208.78      209.60     85.95 o
  -6  -2  13      412.68      363.56    125.07 o
  -5  -2  13     2097.57     1428.80    320.58 o
  -4  -2  13       64.38       89.31     43.05 o
  -3  -2  13       85.47       54.06     46.55 o
  -2  -2  13      513.36      513.78    113.92 o
  -1  -2  13     3081.81     3051.36    326.73 o
   0  -2  13      241.33      367.41    105.45 o
   1  -2  13      247.69      233.21     48.03 o
   2  -2  13        2.94        4.26     30.83 o
   3  -2  13       20.05       61.68     49.12 o
   4  -2  13     4428.34     4997.73    230.63 o
   5  -2  13      125.09       95.94     30.56 o
   6  -2  13      401.21      395.37    139.12 o
   7  -2  13      658.87      539.18    232.90 o
   8  -2  13       29.95       97.48     93.53 o
   9  -2  13      309.66      232.15     88.96 o
  -8  -1  13      172.34       40.10     27.53 o
  -7  -1  13      350.61      323.74    128.12 o
  -6  -1  13     1855.66     2268.34    125.66 o
  -5  -1  13      345.16      268.83     77.83 o
  -4  -1  13       10.27       20.66     31.09 o
  -3  -1  13     4812.62     4346.70    385.67 o
  -2  -1  13      327.65      245.96     79.61 o
  -1  -1  13     5619.81     6152.86    376.96 o
   0  -1  13      143.54      163.06     49.66 o
   1  -1  13      677.13      693.27    141.47 o
   2  -1  13      606.62      685.53    160.87 o
   3  -1  13     1289.41     1529.13     90.79 o
   4  -1  13     1437.08     1467.87    182.38 o
   5  -1  13     2624.19     3120.15    196.77 o
   6  -1  13      313.03      413.64    118.55 o
   7  -1  13     4641.62     4166.93    606.15 o
   8  -1  13     1848.21     1782.24    628.51 o
   9  -1  13     2433.64     2775.97    701.65 o
  10  -1  13      476.44      656.43    257.48 o
  -8   0  13      264.68      215.72    117.50 o
  -7   0  13      213.82      285.01     78.25 o
  -6   0  13      386.31      356.39    118.01 o
  -5   0  13       11.05       67.56     38.11 o
  -4   0  13      347.42      238.24     58.15 o
  -3   0  13       32.02       19.43     33.54 o
  -2   0  13     2104.81     2040.44    131.88 o
  -1   0  13     3121.71     2813.66    212.44 o
   0   0  13      341.75      380.00     76.91 o
   1   0  13     4061.42     3751.81    411.19 o
   2   0  13      325.90      202.05     58.40 o
   3   0  13     1720.82     1706.94    111.11 o
   4   0  13     1102.69     1144.39    168.74 o
   5   0  13      189.03       95.99     55.38 o
   6   0  13      440.11      313.33    114.66 o
   7   0  13      665.13      392.12     84.01 o
   8   0  13      132.66      179.64     96.37 o
  10   0  13       48.81      122.81    112.19 o
  -8   1  13       82.17       77.84     63.38 o
  -7   1  13     3090.90     2888.66    364.17 o
  -6   1  13      528.96      446.30    129.85 o
  -5   1  13      572.50      411.15     77.23 o
  -4   1  13      523.49      529.53    121.91 o
  -3   1  13       41.73       70.87     30.92 o
  -2   1  13     1135.76     1254.03    109.81 o
  -1   1  13       47.15       56.26     25.39 o
   0   1  13      525.40      399.39     72.88 o
   1   1  13     1903.74     1694.98    107.61 o
   2   1  13     9112.27     9517.89    322.65 o
   3   1  13    14048.61    15318.33    828.18 o
   4   1  13      185.14      297.88     80.11 o
   5   1  13       86.71      150.44     49.83 o
   6   1  13      599.77      698.99    166.35 o
   7   1  13        0.99       52.93     42.52 o
   8   1  13      886.51      999.04    353.36 o
   9   1  13       24.01       18.41     55.10 o
  10   1  13     1381.68     1665.61    548.32 o
  -8   2  13     1277.30      776.52    325.81 o
  -7   2  13       40.12       13.84     31.75 o
  -6   2  13      674.24      692.84    214.49 o
  -5   2  13      117.67      198.92     45.93 o
  -4   2  13       33.02       48.69     29.58 o
  -3   2  13      884.98      678.14    109.34 o
  -2   2  13    10401.34    10581.17    189.76 o
  -1   2  13        2.95        6.19     31.81 o
   0   2  13      708.40      594.49    115.31 o
   1   2  13       37.47       75.15     27.72 o
   2   2  13     1607.89     1482.90    149.62 o
   3   2  13      171.62      250.69     78.17 o
   4   2  13      840.53     1106.50    160.03 o
   5   2  13     3551.64     4318.24    316.62 o
   6   2  13       22.20      125.61     46.27 o
   7   2  13      372.34      309.58     88.66 o
   8   2  13     1836.92     1461.90    269.41 o
   9   2  13      118.28       71.41    147.40 o
  10   2  13      107.73      158.02     75.74 o
  -8   3  13      157.99      236.23    149.37 o
  -7   3  13        3.66       62.76     75.86 o
  -6   3  13       38.21      110.74     36.79 o
  -5   3  13      134.68      104.13     39.92 o
  -4   3  13     9510.41    10743.20    243.49 o
  -3   3  13     3759.02     3976.31    223.90 o
  -2   3  13        1.37       34.93     29.95 o
  -1   3  13       46.26       66.20     23.86 o
   0   3  13       49.57       48.37     27.06 o
   1   3  13      982.79     1037.41    123.51 o
   2   3  13     1888.63     1964.02    159.82 o
   3   3  13       54.17       30.19     47.56 o
   4   3  13      250.00      361.29     81.99 o
   5   3  13     1585.19     1391.18     97.69 o
   6   3  13     8762.82    10562.71    341.89 o
   7   3  13     1566.00     2041.19    204.05 o
   8   3  13      142.79       29.36     54.73 o
   9   3  13       13.59        4.94     53.00 o
  10   3  13      240.17       89.70    100.45 o
  -8   4  13      273.63      202.38    101.31 o
  -7   4  13        4.36       28.42     52.02 o
  -6   4  13      114.83      162.17     71.97 o
  -5   4  13      922.57     1050.89    154.79 o
  -4   4  13      146.35      197.00     52.36 o
  -3   4  13      336.44      447.21    101.96 o
  -2   4  13     1880.18     1926.30    101.52 o
  -1   4  13      888.85     1104.06    152.99 o
   0   4  13     2467.55     2431.06    220.02 o
   1   4  13     3188.80     3161.11    144.86 o
   2   4  13    10556.33    10385.01    347.97 o
   3   4  13       18.54       82.03     46.72 o
   4   4  13       10.38       52.45     41.61 o
   5   4  13      520.46      612.76    192.52 o
   6   4  13      410.29      553.89    196.94 o
   7   4  13      741.86      390.93    127.78 o
   8   4  13        4.68       29.57     30.58 o
   9   4  13       23.69       62.52     32.18 o
  10   4  13      237.07      178.78    125.90 o
  -8   5  13      499.06      808.15    386.84 o
  -7   5  13       20.54       65.73     48.43 o
  -6   5  13     2481.82     2945.23    220.05 o
  -5   5  13        8.69       33.49     21.88 o
  -4   5  13      947.27     1296.49    115.62 o
  -3   5  13        2.06        9.52     25.88 o
  -2   5  13      363.85      566.41    108.31 o
  -1   5  13       25.64       38.49     29.76 o
   0   5  13    10886.56    11884.46    531.76 o
   1   5  13      827.48      600.17    147.46 o
   2   5  13      743.56      725.83    104.34 o
   3   5  13      354.40      286.60    105.59 o
   4   5  13     3089.89     3048.73    228.12 o
   5   5  13     1689.95     1821.06    153.36 o
   6   5  13     1640.72     1929.92    202.52 o
   7   5  13       47.32       44.73     32.63 o
   8   5  13      365.64      178.31     71.95 o
   9   5  13      687.23      610.85    158.30 o
  10   5  13     1557.88     1374.89    885.25 o
  -8   6  13       63.48       36.69     52.63 o
  -7   6  13      816.53      641.61    331.00 o
  -6   6  13      184.83      272.31    119.10 o
  -5   6  13      294.83      664.59    314.07 o
  -4   6  13      435.49      259.27     64.48 o
  -3   6  13      493.67      724.76    149.74 o
  -2   6  13     2342.42     2361.57    143.05 o
  -1   6  13     4474.86     5035.39    259.22 o
   0   6  13      190.24      116.07     35.51 o
   1   6  13      706.85      666.42    146.25 o
   2   6  13      124.27      112.51     47.47 o
   3   6  13      516.83      456.52    179.22 o
   4   6  13      331.28      276.55     80.17 o
   5   6  13       14.82       42.30     38.68 o
   6   6  13        5.48      -10.12     51.31 o
   7   6  13      238.58      436.10    159.10 o
   8   6  13      370.76      332.58    113.44 o
   9   6  13      400.30      450.64    112.42 o
  10   6  13      824.03      523.98    404.39 o
  -7   7  13       32.20      -17.42     71.78 o
  -6   7  13      212.66       79.07     78.83 o
  -5   7  13     2119.87     1779.40    222.64 o
  -4   7  13     2286.35     2854.37    154.07 o
  -3   7  13     3709.87     3415.10    219.83 o
  -2   7  13      136.27      222.11     61.59 o
  -1   7  13       39.37       53.61     25.26 o
   0   7  13      522.15      584.07    100.30 o
   1   7  13       37.01       40.00     37.03 o
   2   7  13     2645.00     2370.75    232.40 o
   3   7  13       42.79       65.39     47.96 o
   4   7  13      318.72      327.39     88.36 o
   5   7  13       97.13       83.83     37.49 o
   6   7  13     1612.67     2557.41    256.19 o
   7   7  13     1870.34     2035.28    147.14 o
   8   7  13      512.40      811.77    296.14 o
   9   7  13      328.51      277.04     81.21 o
  -7   8  13      420.55      238.83    147.27 o
  -6   8  13        5.63       28.17     64.62 o
  -5   8  13       34.54       73.76     53.37 o
  -4   8  13       44.16       67.58     51.40 o
  -3   8  13       62.98      105.69     37.77 o
  -2   8  13       85.68       93.16     26.47 o
  -1   8  13     4977.43     5166.10    296.60 o
   0   8  13       30.01       29.92     36.56 o
   1   8  13     3614.54     4526.34    234.64 o
   2   8  13      954.19      869.20    211.17 o
   3   8  13      862.79      668.81    223.47 o
   4   8  13      863.27      577.48    159.14 o
   5   8  13       47.65       65.58     42.83 o
   6   8  13      527.05      527.40    189.53 o
   7   8  13        5.61       78.04     34.84 o
   8   8  13       51.13       43.04     39.13 o
   9   8  13       45.35       49.08     48.06 o
  -6   9  13      310.39      242.53     79.69 o
  -5   9  13      323.75      258.72    105.76 o
  -4   9  13     1715.10     1732.57    668.05 o
  -3   9  13     1245.39     1527.60    382.52 o
  -2   9  13       25.89       48.60     27.47 o
  -1   9  13       97.52       82.15     30.69 o
   0   9  13      816.21      761.39    174.04 o
   1   9  13      858.03      774.60    283.28 o
   2   9  13       17.90      104.98     65.15 o
   3   9  13     1372.96      989.90    337.46 o
   4   9  13      308.04      331.36    116.44 o
   5   9  13      821.23      606.44    161.18 o
   6   9  13     3230.97     3534.24    238.89 o
   7   9  13      391.44      323.27    117.19 o
   8   9  13       21.78       46.86     33.61 o
  -5  10  13      248.22      141.34    132.82 o
  -4  10  13        9.93      -15.57     80.68 o
  -3  10  13      204.41      512.25    130.84 o
  -2  10  13      155.60      141.24     79.07 o
  -1  10  13      952.64      893.88    245.99 o
   0  10  13      198.97       84.63    110.58 o
   1  10  13     2018.92     2492.71    234.83 o
   2  10  13      157.47      170.08     77.71 o
   3  10  13      356.61      387.21    141.95 o
   4  10  13       66.66       48.02     43.10 o
   5  10  13     1090.89      869.91    160.80 o
   6  10  13       32.98       52.00     49.29 o
   7  10  13       23.34       52.77     33.83 o
  -4  11  13       39.17       45.22     97.24 o
  -3  11  13     1722.12     1514.01    469.25 o
  -1  11  13     1349.30     1757.88    133.58 o
   0  11  13     1119.01     1525.51    135.38 o
   1  11  13      277.23      437.60    166.37 o
   2  11  13       18.22       38.82     37.89 o
   3  11  13      146.89       24.75     48.25 o
   4  11  13      203.86      179.46     90.86 o
   5  11  13        1.62       19.41     49.76 o
   6  11  13        1.07       26.24     50.87 o
  -2  12  13      126.11       55.35     78.21 o
  -1  12  13       32.83       47.88     38.36 o
   0  12  13      228.57      309.12    119.76 o
   1  12  13     1558.27     1995.93    150.75 o
   2  12  13     2381.14     3350.07    527.32 o
   3  12  13     1605.85     1683.88    130.62 o
   4  12  13       70.16       77.11     51.59 o
   0  -7  14      645.95      451.34    171.86 o
   2  -7  14       45.45       96.12     85.62 o
  -3  -6  14       32.43       89.20    111.20 o
  -2  -6  14        8.25       90.07     60.79 o
  -1  -6  14      624.62      480.62    212.63 o
   1  -6  14      121.29      168.03     98.59 o
   2  -6  14      402.14      259.71    142.95 o
   3  -6  14     4112.07     3422.39    963.34 o
   4  -6  14      617.28      590.21    361.76 o
   5  -6  14      203.44      324.08    162.72 o
  -4  -5  14        0.62       -1.48     92.17 o
  -3  -5  14      346.53      161.11    111.81 o
  -2  -5  14     3170.14     2574.33    872.65 o
   0  -5  14     1770.32     1566.27    442.93 o
   1  -5  14      498.62      304.80    136.65 o
   2  -5  14      102.03      148.88     99.58 o
   3  -5  14      606.72      775.41    333.47 o
   4  -5  14       98.18      131.09     74.13 o
   5  -5  14      319.84      137.51     87.72 o
   6  -5  14       36.35      -52.88    127.01 o
  -5  -4  14      160.90       61.74     53.94 o
  -4  -4  14     1446.09     1017.13    316.88 o
  -3  -4  14     1893.22     2260.79    185.73 o
  -2  -4  14     1097.46      973.45    184.71 o
  -1  -4  14      433.16      286.88     86.76 o
   0  -4  14        9.41       53.30     61.04 o
   1  -4  14       35.84       81.51     40.79 o
   2  -4  14      557.15      505.08    150.24 o
   3  -4  14     2751.42     2732.23    773.07 o
   4  -4  14      857.94      880.93    258.97 o
   5  -4  14      181.39      282.07     98.97 o
   6  -4  14      866.32      567.60    398.21 o
   7  -4  14     1327.31     1573.19    721.67 o
  -6  -3  14      739.67      671.02    293.36 o
  -5  -3  14      181.93      223.50    106.82 o
  -4  -3  14      233.01      354.81    127.50 o
  -3  -3  14     3245.18     3703.45    192.06 o
  -2  -3  14      465.65      626.53    199.47 o
  -1  -3  14      367.16      391.59    117.80 o
   0  -3  14      336.97      437.77    115.39 o
   1  -3  14      346.67      330.80    100.81 o
   2  -3  14     1372.88     1667.05    259.73 o
   3  -3  14     1075.11      877.92    174.59 o
   4  -3  14     1268.17     1498.56    399.20 o
   5  -3  14      590.87      583.91    186.69 o
   6  -3  14     1663.05     2071.35    554.25 o
   7  -3  14     2366.35     2572.48    880.31 o
   8  -3  14       60.06      -60.91    112.93 o
  -6  -2  14        0.36       70.64     59.93 o
  -5  -2  14      445.00      340.88    129.36 o
  -4  -2  14      370.54      420.53     92.29 o
  -3  -2  14     1483.01     1712.31    211.15 o
  -2  -2  14      212.89      260.55     59.98 o
  -1  -2  14      842.09      667.45    226.74 o
   0  -2  14      486.72      741.94    208.37 o
   1  -2  14      377.40      688.41    251.74 o
   2  -2  14     5520.86     5057.48    389.76 o
   3  -2  14      284.70      309.97     83.51 o
   4  -2  14        0.97       35.56     23.81 o
   5  -2  14     2568.33     2936.88    128.93 o
   6  -2  14     2098.29     1865.02    617.76 o
   7  -2  14      783.78     1223.54    507.18 o
   8  -2  14      644.83      682.01    377.45 o
  -7  -1  14     1141.45     1243.55    188.73 o
  -6  -1  14       11.90       64.39     41.79 o
  -5  -1  14       56.16      122.94     64.32 o
  -4  -1  14     2459.81     1878.09    178.24 o
  -3  -1  14        1.44       33.64     39.84 o
  -2  -1  14     1091.16     1445.12    345.80 o
  -1  -1  14      263.00      171.21     55.47 o
   0  -1  14     6096.52     6598.26    388.14 o
   1  -1  14     6060.39     5390.84    304.58 o
   2  -1  14      121.76      166.58     50.47 o
   3  -1  14       39.08      150.39     42.18 o
   4  -1  14      117.95       87.03     31.50 o
   5  -1  14       36.88      106.41     58.40 o
   6  -1  14       47.30       27.21     33.30 o
   7  -1  14        9.89       73.27     62.15 o
   8  -1  14      200.76      326.42    155.92 o
   9  -1  14      111.82       82.90     87.60 o
  -7   0  14      247.46      237.21     90.47 o
  -6   0  14      179.00      178.65     67.56 o
  -5   0  14      114.24       43.62     60.59 o
  -4   0  14     1414.66     1268.20    123.99 o
  -3   0  14      330.82      502.87    102.43 o
  -2   0  14      105.40       74.27     33.06 o
  -1   0  14      639.83      868.15    179.78 o
   0   0  14     1647.47     1855.74    341.56 o
   1   0  14      223.52      259.17     81.82 o
   2   0  14     3608.02     2798.67    216.32 o
   3   0  14       87.22       84.06     33.74 o
   4   0  14       18.02       45.01     29.41 o
   5   0  14      227.46      337.73    106.45 o
   6   0  14     1566.63     1404.92    163.84 o
   7   0  14       94.67      138.34     56.71 o
   8   0  14       12.71       53.99     78.08 o
   9   0  14      245.96      588.48    376.96 o
  -7   1  14      557.28      755.15    424.03 o
  -6   1  14        2.97       37.66     32.44 o
  -5   1  14       71.61       39.18     31.65 o
  -4   1  14     5024.47     5629.91    312.50 o
  -3   1  14      303.19      221.37     54.75 o
  -2   1  14     2210.05     2532.65    234.24 o
  -1   1  14       40.28      123.49     39.58 o
   0   1  14     2352.56     2844.45    333.03 o
   1   1  14      134.46      187.51     56.75 o
   2   1  14     1298.53     1178.08    206.21 o
   3   1  14     1092.09     1234.48    155.59 o
   4   1  14     3217.71     2759.84    506.07 o
   5   1  14     3817.29     2807.44    586.25 o
   6   1  14     1012.03     1197.40    261.19 o
   7   1  14       16.27       37.68     33.80 o
   8   1  14       29.33      166.30    130.22 o
   9   1  14      485.00      441.95    247.97 o
  -8   2  14      157.12      115.52    107.24 o
  -7   2  14       16.63       53.50     66.10 o
  -6   2  14      228.62      306.98    112.25 o
  -5   2  14       52.68       36.44     20.99 o
  -4   2  14     4257.22     3951.86    304.74 o
  -3   2  14      163.08       42.19     24.64 o
  -2   2  14       30.55       61.02     32.29 o
  -1   2  14     2810.03     3235.00    215.98 o
   0   2  14      931.96     1286.95    235.31 o
   1   2  14      316.38      410.78    152.44 o
   2   2  14     2126.99     1749.02    166.34 o
   3   2  14     2818.47     3080.36    312.11 o
   4   2  14       60.59       76.87     45.10 o
   5   2  14      152.53       71.31     54.56 o
   6   2  14     3468.58     3300.89    135.12 o
   7   2  14      130.16       59.82     34.86 o
   8   2  14      526.13      367.32    194.97 o
   9   2  14      281.56      634.44    226.84 o
  -8   3  14       14.14       -6.42     86.12 o
  -7   3  14        5.00       25.82     51.52 o
  -6   3  14      142.36      124.56     46.44 o
  -5   3  14      253.38      229.51    104.45 o
  -4   3  14       67.99      167.57     45.62 o
  -3   3  14      226.29      220.64     54.82 o
  -2   3  14      264.35      155.90     42.32 o
  -1   3  14     1717.49     1944.48    173.39 o
   0   3  14     7551.50     8948.10    430.49 o
   1   3  14     1742.67     1851.31    147.59 o
   2   3  14     4641.25     5209.33    352.36 o
   3   3  14      162.53      268.30     66.69 o
   4   3  14     1125.87     1142.70    127.20 o
   5   3  14      399.64      560.81    171.91 o
   6   3  14      837.94      991.81     83.50 o
   7   3  14      601.81      739.23    212.85 o
   8   3  14      234.79      105.70     68.05 o
   9   3  14      495.22      645.44    344.59 o
  -7   4  14      145.70      151.97     77.59 o
  -6   4  14        9.57       73.14     57.08 o
  -5   4  14      182.46      132.32    124.29 o
  -4   4  14     2003.56     1978.23    113.93 o
  -3   4  14      121.28       71.17     26.49 o
  -2   4  14      301.44      243.70     58.43 o
  -1   4  14      147.20       89.36     32.17 o
   0   4  14     5392.18     5797.75    283.13 o
   1   4  14      160.20      128.61     59.97 o
   2   4  14        1.49       91.07     60.53 o
   3   4  14      743.52      881.70    224.93 o
   4   4  14      248.57      182.30     66.70 o
   5   4  14      576.64      507.32    127.87 o
   6   4  14      600.78      439.53    118.82 o
   7   4  14      164.88      113.65     54.65 o
   8   4  14      335.46      298.94    118.85 o
   9   4  14        3.61      122.07    121.82 o
  -7   5  14      840.52      816.68    362.63 o
  -6   5  14      370.07      310.61    183.10 o
  -5   5  14       70.90      129.98    127.63 o
  -4   5  14      376.59      469.98    167.25 o
  -3   5  14      738.38      652.93    151.21 o
  -2   5  14      411.75      668.78     76.61 o
  -1   5  14     1383.12     1400.79    227.62 o
   0   5  14     3873.98     4583.03    230.30 o
   1   5  14      337.64      474.32    147.44 o
   2   5  14      790.82      625.26    218.73 o
   3   5  14     2102.98     2401.62    165.97 o
   4   5  14     3326.47     3947.60    284.52 o
   5   5  14     1552.12     1599.03    171.32 o
   6   5  14       44.47      131.83     63.83 o
   7   5  14     1188.93     1086.37    125.16 o
   8   5  14       11.11       78.99     38.62 o
   9   5  14        8.64      -99.46     99.46 o
  -7   6  14       16.22       53.87     74.87 o
  -6   6  14      232.12      251.92    128.62 o
  -5   6  14      168.10      150.86     63.26 o
  -4   6  14      127.30       53.02     32.75 o
  -3   6  14     2955.10     2692.61    112.66 o
  -2   6  14        5.14       34.58     20.27 o
  -1   6  14      480.32      371.20     64.21 o
   0   6  14      754.22      747.73    179.40 o
   1   6  14      452.62      539.51    163.06 o
   2   6  14      748.93      722.86    281.82 o
   3   6  14       95.90      165.01     94.02 o
   4   6  14       42.14      -16.62     43.18 o
   5   6  14     1075.89     1049.60    321.07 o
   6   6  14       32.30       67.51     33.17 o
   7   6  14      489.68      294.61     81.17 o
   8   6  14      551.41      461.05    170.78 o
   9   6  14      326.79      199.69     86.47 o
  -7   7  14      259.80      330.38    157.90 o
  -6   7  14      138.14       56.09     41.39 o
  -5   7  14       48.36      111.81     73.51 o
  -4   7  14     1122.23     1310.76    437.99 o
  -3   7  14      119.74      102.73     55.12 o
  -2   7  14      434.71      279.18     66.01 o
  -1   7  14      175.11      113.80     41.75 o
   0   7  14        3.41       32.78     28.29 o
   1   7  14     4612.80     5075.72    376.54 o
   2   7  14        0.08       32.36     73.33 o
   3   7  14     3035.95     3314.96    369.04 o
   4   7  14     4633.49     4753.75    167.44 o
   5   7  14      467.91      674.58    201.98 o
   6   7  14      441.48      494.13    159.93 o
   7   7  14       15.33       88.43     72.01 o
   8   7  14        5.38       -9.24     53.99 o
  -6   8  14       27.79       64.86     71.29 o
  -5   8  14      737.75      863.63    247.97 o
  -4   8  14        4.71       85.00     77.84 o
  -3   8  14      288.28      241.59     70.49 o
  -2   8  14      125.26      135.10     42.37 o
  -1   8  14      972.89      588.40    108.97 o
   0   8  14       40.53       37.28     24.36 o
   1   8  14      478.22      281.19    122.10 o
   2   8  14     1498.77     1689.59    156.17 o
   3   8  14        0.15       37.47     55.52 o
   4   8  14      290.38      536.18    146.50 o
   5   8  14     1029.34     1056.73    319.76 o
   6   8  14      385.36      468.62    183.15 o
   7   8  14      327.82      194.13     89.46 o
   8   8  14        4.40       86.30     49.51 o
  -5   9  14      496.02      384.99    398.70 o
  -4   9  14      419.31      450.72    191.14 o
  -3   9  14       10.17       17.17     48.06 o
  -2   9  14     1750.32     1229.20    109.25 o
  -1   9  14     1682.36     1488.99    199.81 o
   0   9  14      347.24      352.19    132.55 o
   1   9  14     2631.02     2741.98    193.73 o
   2   9  14     1091.26      713.37    252.84 o
   3   9  14      122.52      320.99    128.05 o
   4   9  14       92.40       65.03     47.64 o
   5   9  14     2341.97     3023.37    177.25 o
   6   9  14      447.43      214.36    147.27 o
   7   9  14      328.47      343.49    199.21 o
  -4  10  14      854.10      703.88    437.62 o
  -3  10  14       12.42       -2.97     96.37 o
  -2  10  14       18.65      218.69    123.80 o
  -1  10  14     1718.59     1623.33    136.73 o
   0  10  14      931.90      731.90    237.76 o
   1  10  14       39.80       83.99     60.68 o
   2  10  14      478.19      560.19    219.68 o
   3  10  14        2.73       40.13     30.33 o
   4  10  14       12.58       35.59     55.21 o
   5  10  14       71.58       51.06     49.17 o
   6  10  14      672.39      641.17    275.20 o
  -3  11  14        7.62       83.64     55.47 o
  -2  11  14        9.53       61.16     87.72 o
  -1  11  14       99.46       29.24     29.34 o
   0  11  14      145.55      100.49     56.09 o
   1  11  14       14.28       68.67     56.35 o
   2  11  14     2703.74     2163.75    152.05 o
   3  11  14      802.39      661.26    339.12 o
   4  11  14      544.77      309.61     98.41 o
   0  12  14     2057.48     2155.21    178.04 o
   1  12  14        0.60       48.58     39.35 o
  -2  -5  15       43.79      -37.44     95.51 o
  -1  -5  15      199.47      241.54     98.35 o
   0  -5  15      939.08      599.72    258.72 o
   1  -5  15        3.78      -47.69     98.10 o
   2  -5  15     3607.31     3819.74    289.85 o
   3  -5  15       53.37      -16.43    114.78 o
   4  -5  15        7.91       23.60     65.85 o
  -4  -4  15       42.61       37.58     44.59 o
  -3  -4  15      342.50      461.16    167.42 o
  -2  -4  15      231.00      235.75     91.66 o
  -1  -4  15       30.61       45.91     60.91 o
   0  -4  15     1840.63     1993.72    169.64 o
   1  -4  15      261.50      352.12    122.81 o
   2  -4  15        6.56       -7.66    100.08 o
   3  -4  15     1335.06     1283.34    527.44 o
   4  -4  15      248.86      467.15    303.57 o
   5  -4  15      146.00      119.23     85.25 o
   6  -4  15      881.52      600.46    292.82 o
  -5  -3  15      284.97      341.06    151.14 o
  -4  -3  15     2111.37     1494.05    348.85 o
  -3  -3  15        4.51       50.49     74.87 o
  -2  -3  15      431.34      629.69    235.22 o
  -1  -3  15      107.46      144.89     78.70 o
   0  -3  15      335.55      588.34    190.56 o
   1  -3  15       40.54       56.51     69.37 o
   2  -3  15       71.55      187.68     63.82 o
   3  -3  15      528.04      219.72     87.97 o
   4  -3  15        0.53       90.32    105.14 o
   5  -3  15      757.53      804.57    424.28 o
   6  -3  15     1870.23     1322.87    440.83 o
   7  -3  15      127.16       83.77    116.02 o
  -5  -2  15      133.30      128.37     89.49 o
  -4  -2  15      219.43      114.85     54.99 o
  -3  -2  15      341.77      462.71    111.28 o
  -2  -2  15      162.39      100.37     51.58 o
  -1  -2  15      107.83      200.30    103.98 o
   0  -2  15     3486.24     4096.81    256.28 o
   1  -2  15     1617.81     2154.60    417.81 o
   2  -2  15        6.01       47.05     37.11 o
   3  -2  15      635.77      472.60    164.62 o
   4  -2  15     3308.39     4410.74    179.92 o
   5  -2  15       36.88       39.92     60.60 o
   6  -2  15      318.35      371.89    109.71 o
   7  -2  15      135.69       71.41    103.78 o
  -6  -1  15       11.85       27.11     32.47 o
  -5  -1  15      495.90      283.47    124.15 o
  -4  -1  15        5.71       52.15     43.88 o
  -3  -1  15       37.57       66.92     33.98 o
  -2  -1  15      450.57      616.61    229.11 o
  -1  -1  15     1983.16     1881.87    243.09 o
   0  -1  15      250.38       92.33     68.82 o
   1  -1  15       16.69       60.39     38.61 o
   2  -1  15      210.71      288.24     78.72 o
   3  -1  15     3063.57     3352.99    305.71 o
   4  -1  15     3501.97     4200.30    179.32 o
   5  -1  15      117.80       81.47     49.08 o
   6  -1  15      719.25      634.18    202.17 o
   7  -1  15       54.81       72.90     97.73 o
   8  -1  15      128.88      121.70    104.77 o
  -6   0  15      651.70      634.46    229.86 o
  -5   0  15       61.51       97.95     48.24 o
  -4   0  15     2446.23     2133.56    125.63 o
  -3   0  15      186.67      290.43     99.99 o
  -2   0  15      475.88      458.87    148.43 o
  -1   0  15      187.90      120.33     48.58 o
   0   0  15     2275.00     2055.26    247.50 o
   1   0  15     1474.34     1148.92    311.65 o
   2   0  15      191.43      272.20     77.92 o
   3   0  15       66.66       44.95     34.08 o
   4   0  15     6400.96     6703.39    870.92 o
   5   0  15      161.15      152.06     75.74 o
   6   0  15      446.99      258.17     83.76 o
   7   0  15        5.69       59.92     77.84 o
   8   0  15        4.60       91.80    119.23 o
  -6   1  15       86.87       55.12     37.81 o
  -5   1  15      219.62      198.71     62.15 o
  -4   1  15        0.12        9.34     35.56 o
  -3   1  15      505.56      649.89    163.36 o
  -2   1  15     2337.73     2031.20    362.19 o
  -1   1  15       67.98       60.22     40.52 o
   0   1  15      114.16       59.34     45.86 o
   1   1  15      541.02      819.76    204.68 o
   2   1  15       12.78       43.61     40.28 o
   3   1  15      379.87      149.16     41.46 o
   4   1  15      337.47      468.91    110.79 o
   5   1  15      505.57      644.07    277.13 o
   6   1  15      377.59      358.96    151.66 o
   7   1  15     1387.48     2038.86    590.70 o
   8   1  15     1270.93      963.58    504.96 o
  -6   2  15        4.95      118.98     39.91 o
  -5   2  15        1.07       54.54     39.35 o
  -4   2  15      378.43      242.35     87.57 o
  -3   2  15      232.30      254.32     74.74 o
  -2   2  15     1645.19     2104.65    181.19 o
  -1   2  15       86.38       74.61     40.64 o
   0   2  15     4384.80     4812.29    475.14 o
   1   2  15      102.49       23.16     50.16 o
   2   2  15      185.53      415.05    102.76 o
   3   2  15       39.78       76.90     37.58 o
   4   2  15     1555.75     1885.29    137.44 o
   5   2  15      233.12      239.51    102.19 o
   6   2  15        0.39       48.04     40.22 o
   7   2  15      460.24      371.31    130.74 o
   8   2  15     1542.19     1389.96    438.12 o
   9   2  15     1094.71      817.17    179.40 o
  -7   3  15      366.38      391.41    141.47 o
  -6   3  15      195.88      261.81    139.24 o
  -5   3  15      158.74      215.52     87.52 o
  -4   3  15       73.57       69.10     64.17 o
  -3   3  15       27.34       41.12     27.18 o
  -2   3  15      134.75       93.90     32.86 o
  -1   3  15      547.15      536.83    126.99 o
   0   3  15     3183.55     3972.45    342.68 o
   1   3  15      177.12      162.32     68.49 o
   2   3  15     2148.97     2112.70    207.56 o
   3   3  15      370.20      643.14    185.13 o
   4   3  15      236.43      401.59    138.38 o
   5   3  15     2420.03     3202.75    175.53 o
   6   3  15      372.17      349.48    111.73 o
   7   3  15      527.19      677.31    144.61 o
   8   3  15     1633.83     1283.34    564.63 o
   9   3  15      304.99      172.36    148.63 o
  -6   4  15        4.99      118.36     63.38 o
  -5   4  15      312.40      274.78    166.18 o
  -4   4  15     1075.97      671.67    255.36 o
  -3   4  15       17.92       40.60     23.12 o
  -2   4  15       13.49       24.84     15.45 o
  -1   4  15      515.31      310.06     97.66 o
   0   4  15       23.20       51.56     32.86 o
   1   4  15      664.68      638.02    180.63 o
   2   4  15      694.19      477.48    128.68 o
   3   4  15     2148.36     2070.18    184.47 o
   4   4  15      332.23      601.51    187.91 o
   5   4  15      473.38      449.50    125.89 o
   6   4  15      543.65      890.85    260.75 o
   7   4  15        2.63       42.01     43.49 o
   8   4  15       87.48       51.11     35.30 o
  -6   5  15      700.05      812.60    342.36 o
  -5   5  15       68.72      200.53    107.37 o
  -4   5  15     1529.19     1551.20    411.06 o
  -3   5  15     1169.81     1421.14    158.39 o
  -2   5  15       87.83       47.23     39.28 o
  -1   5  15     2541.21     2682.23    205.62 o
   0   5  15      218.99      466.41    118.55 o
   1   5  15        2.82       41.47     48.45 o
   2   5  15      216.35      162.25     65.37 o
   3   5  15      259.55      290.72    103.24 o
   4   5  15     1625.58     1685.60    130.42 o
   5   5  15      178.70      280.47     98.63 o
   6   5  15      986.33      887.33    108.73 o
   7   5  15      531.18      550.86    240.68 o
   8   5  15        9.18       32.88     39.15 o
  -6   6  15        2.13       50.29     45.84 o
  -5   6  15      194.73      210.29    114.16 o
  -4   6  15       21.70      -46.21     71.78 o
  -3   6  15        2.00       52.09     42.33 o
  -2   6  15        6.60       37.88     26.24 o
  -1   6  15      114.82      161.21     41.77 o
   0   6  15       21.73       17.56     32.29 o
   1   6  15      910.49      712.95    224.74 o
   2   6  15       13.15       48.21     50.96 o
   3   6  15     2227.13     1884.61    244.88 o
   4   6  15       88.72       38.13     47.92 o
   5   6  15      453.41      256.82    102.94 o
   6   6  15        0.49       66.59     34.90 o
   7   6  15     1566.56     1607.59    225.73 o
   8   6  15       86.59       62.56     56.96 o
  -5   7  15     1120.10     1332.14    149.99 o
  -4   7  15      430.07      335.57    283.30 o
  -3   7  15       44.73      112.06     83.03 o
  -2   7  15      402.13      258.93     94.03 o
  -1   7  15       98.60      123.61     40.69 o
   0   7  15      945.40     1151.21    242.39 o
   1   7  15       29.50       65.93     44.55 o
   2   7  15        2.52       63.48     55.33 o
   3   7  15     1319.79      823.55    245.65 o
   4   7  15      170.60      147.24     80.92 o
   5   7  15      647.62      907.68    225.56 o
   6   7  15     2024.67     1912.34    268.29 o
   7   7  15     1378.74     1614.33    245.14 o
  -5   8  15      328.21      407.10    252.42 o
  -4   8  15      148.65      -12.97     75.49 o
  -3   8  15        4.57       57.58     80.93 o
  -2   8  15        1.87       85.07     49.32 o
  -1   8  15      490.08      234.97     82.72 o
   0   8  15      688.28      847.92    275.36 o
   1   8  15       33.94       99.32     53.32 o
   2   8  15      171.80      128.34     55.32 o
   3   8  15      818.88      634.97    230.95 o
   4   8  15     1101.22      842.09    151.04 o
   5   8  15        6.30       36.24     50.80 o
   6   8  15      186.60      201.09    108.55 o
   7   8  15      398.50      390.83    183.28 o
  -4   9  15      185.68      242.04     95.38 o
  -3   9  15      108.13      247.23    119.23 o
  -2   9  15     1127.38     1005.34    543.51 o
  -1   9  15     1077.38     1349.37    155.35 o
   0   9  15     2385.56     2553.00    144.20 o
   1   9  15     1676.86     1989.95    296.59 o
   2   9  15       22.43      100.85     59.07 o
   3   9  15        0.61      132.42     64.93 o
   4   9  15      109.29      191.79     85.13 o
   5   9  15       36.26      120.39     68.40 o
   6   9  15       76.89       52.05     44.66 o
  -3  10  15       25.18      -14.46     83.27 o
  -2  10  15      267.24      101.93     63.38 o
  -1  10  15      126.78       57.62     43.10 o
   0  10  15      220.22      157.01     97.44 o
   1  10  15      334.51      792.33    137.38 o
   2  10  15      105.07      165.09     75.54 o
   3  10  15       66.63       91.78     60.16 o
   4  10  15     1629.25     1290.96    225.95 o
   5  10  15       31.41       71.73     41.08 o
   0  11  15      360.37      436.81    160.40 o
   1  11  15      300.45       75.68    107.06 o
   2  11  15     1012.07      814.81    398.20 o
  -1  -4  16        0.08      113.28     48.27 o
   0  -4  16      654.55      553.15    165.20 o
   1  -4  16     1359.70      963.83    582.42 o
   2  -4  16      905.04      498.04    343.47 o
   3  -4  16        1.62       44.48     60.54 o
  -3  -3  16     1879.58     1424.63    240.86 o
  -2  -3  16      635.80      668.33    293.38 o
  -1  -3  16      124.24      163.57     58.97 o
   0  -3  16      459.76      240.61    100.79 o
   1  -3  16       53.13       93.29     58.08 o
   2  -3  16      194.62      139.34     79.02 o
   3  -3  16        3.15       37.41     53.19 o
   4  -3  16       16.41       20.88     60.05 o
   5  -3  16       99.95      268.48    221.90 o
  -4  -2  16      402.39      245.47    131.49 o
  -3  -2  16      310.90      269.79    111.60 o
  -2  -2  16       95.80      161.46     87.85 o
  -1  -2  16      635.74      642.72    277.59 o
   0  -2  16      173.65      170.14     57.33 o
   1  -2  16        9.27       71.41     34.37 o
   2  -2  16      455.54      224.59     93.42 o
   3  -2  16      353.19      263.63     91.60 o
   4  -2  16     2331.56     3040.88    202.66 o
   5  -2  16      121.27      138.43     52.14 o
   6  -2  16      238.38      108.97     85.75 o
  -4  -1  16      302.58      219.47    117.87 o
  -3  -1  16       45.94      161.73     81.42 o
  -2  -1  16      763.93      463.39    160.51 o
  -1  -1  16      307.51      389.23    105.78 o
   0  -1  16      434.30      429.98    116.77 o
   1  -1  16      421.22      309.15    118.66 o
   2  -1  16      265.64      346.95    109.14 o
   3  -1  16      839.61      529.11    172.43 o
   4  -1  16       20.87       23.33     67.34 o
   5  -1  16      143.32      108.19     50.22 o
   6  -1  16     1001.11      763.55    512.00 o
  -5   0  16       55.44      112.13     45.15 o
  -4   0  16      541.32      272.62     83.18 o
  -3   0  16      103.41       47.44     91.68 o
  -2   0  16     1954.97     1972.58    174.32 o
  -1   0  16       97.67      125.43     45.79 o
   0   0  16     1420.37     1371.81    275.68 o
   1   0  16      144.02      271.31     90.37 o
   2   0  16       23.56       31.78     37.03 o
   3   0  16      108.75      160.55     53.71 o
   4   0  16      667.26      834.30    203.11 o
   5   0  16       98.34       88.89     50.18 o
   6   0  16      425.65      292.57    142.83 o
   7   0  16     2686.03     2660.08    361.27 o
  -5   1  16      562.33      590.95    288.37 o
  -4   1  16      364.84      341.53    141.39 o
  -3   1  16      789.53      454.10    174.02 o
  -2   1  16      589.16      456.96    124.31 o
  -1   1  16       40.90      135.52     53.64 o
   0   1  16       91.97      250.67     91.34 o
   1   1  16      390.11      592.57    160.72 o
   2   1  16      309.20      302.24     82.39 o
   3   1  16     2897.48     2819.86    207.81 o
   4   1  16       45.08       64.81     29.85 o
   5   1  16       32.80       88.34     39.91 o
   6   1  16       34.59       26.45     16.22 o
   7   1  16      267.38      412.79    245.99 o
  -5   2  16       72.77       62.50     44.98 o
  -4   2  16      113.78      182.27     76.43 o
  -3   2  16      163.16      103.43     83.92 o
  -2   2  16      300.12      459.26    157.74 o
  -1   2  16        3.97       38.59     56.83 o
   0   2  16     2773.73     2565.32    174.52 o
   1   2  16     1718.89     2314.73    198.98 o
   2   2  16     1329.61     1512.39    140.11 o
   3   2  16      166.34       88.45     57.52 o
   4   2  16      566.05      692.94    155.59 o
   5   2  16      285.68      244.76     81.73 o
   6   2  16      113.88      237.21     87.35 o
   7   2  16       76.27      166.67     98.84 o
  -5   3  16       76.00      232.15    195.46 o
  -4   3  16      144.12      120.16     42.24 o
  -3   3  16        0.51       77.99     44.19 o
  -2   3  16      349.09      227.74     83.59 o
  -1   3  16     1483.79     2031.73    149.62 o
   0   3  16        6.10      146.59     57.40 o
   1   3  16       19.37       61.70     42.65 o
   2   3  16     1726.89     1423.90    253.67 o
   3   3  16        2.21      -17.78     48.04 o
   4   3  16     1532.29     1908.84    211.15 o
   5   3  16      525.88      412.94    143.00 o
   6   3  16       35.26       51.35     26.70 o
   7   3  16     1481.76     1104.43    170.63 o
  -5   4  16      147.24      204.11     94.15 o
  -4   4  16       33.21      -17.05     80.68 o
  -3   4  16       20.84       70.95     42.66 o
  -2   4  16        3.75       65.31     41.06 o
  -1   4  16      295.30      462.54    125.41 o
   0   4  16       28.90       56.44     50.49 o
   1   4  16      293.35      482.48    149.87 o
   2   4  16       26.25       59.38     45.08 o
   3   4  16       62.11       53.83     54.99 o
   4   4  16      233.06      338.54    109.82 o
   5   4  16     1062.10     1200.34    116.08 o
   6   4  16       19.98       54.78     51.68 o
   7   4  16     1104.84     1266.39    125.34 o
  -5   5  16     1090.58     1335.47    523.86 o
  -4   5  16        3.18      118.12     61.03 o
  -3   5  16      219.42      332.53    103.03 o
  -2   5  16      374.26      382.56    106.62 o
  -1   5  16      196.32      410.42    106.32 o
   0   5  16       75.79      293.85     76.38 o
   1   5  16        6.91       78.70     36.10 o
   2   5  16      579.58      653.94    254.18 o
   3   5  16     1703.72     1852.12    121.20 o
   4   5  16     1014.87      995.77    145.10 o
   5   5  16      732.97      511.50    125.91 o
   6   5  16      333.99      310.95     84.33 o
   7   5  16        2.50       -0.38     33.65 o
  -5   6  16      516.30      297.39    136.77 o
  -4   6  16       72.40       15.81     62.64 o
  -3   6  16     1670.46     1958.05    170.01 o
  -2   6  16      409.98      429.99    151.72 o
  -1   6  16      457.36      277.34    131.88 o
   0   6  16       38.87       43.50     27.44 o
   1   6  16      302.34      360.78    168.44 o
   2   6  16      252.29      238.40     90.29 o
   3   6  16        1.70       77.88     57.88 o
   4   6  16      423.45      393.68    169.22 o
   5   6  16      390.60      433.72    212.80 o
   6   6  16      138.98       95.39     45.45 o
   7   6  16      767.21      499.36    204.53 o
  -4   7  16       10.43       55.10     68.20 o
  -3   7  16      155.18      176.80    108.60 o
  -2   7  16       42.73       16.01     40.46 o
  -1   7  16      587.48      765.21    257.18 o
   0   7  16     1675.32     1961.21    157.42 o
   1   7  16      678.75      545.17    268.54 o
   2   7  16        3.43       62.81     51.32 o
   3   7  16        4.63       89.60     47.63 o
   4   7  16     1344.84     1557.91    343.40 o
   5   7  16       86.96       69.02     60.87 o
   6   7  16      386.33      348.28    204.66 o
  -3   8  16      806.50      803.95    439.97 o
  -2   8  16      563.22      273.91    189.78 o
  -1   8  16      320.55      148.86    109.77 o
   0   8  16      214.59      198.23     66.52 o
   1   8  16      398.75      574.44    164.72 o
   2   8  16      845.65      604.13    199.58 o
   3   8  16      215.76       57.15     49.68 o
   4   8  16        1.78      -28.43     51.60 o
   5   8  16        8.22       32.17     48.46 o
  -1   9  16      402.88      407.35    277.13 o
   0   9  16       61.28       51.28     31.38 o
   1   9  16       42.46       38.22     43.93 o
   2   9  16      115.78      216.26     80.32 o
   3   9  16      133.67       83.76     42.05 o
   4   9  16     1414.92     1973.16    183.02 o
   0  10  16       11.17        8.32     50.71 o
   1  10  16      116.94      239.26     87.72 o
   2  10  16      166.77       73.21     88.43 o
  -1  -2  17       20.00       29.81     50.47 o
   0  -2  17       42.35      115.28     53.33 o
   1  -2  17      513.69      318.92    121.47 o
   2  -2  17      103.25      103.67     53.14 o
   3  -2  17      816.36      838.80    334.65 o
  -2  -1  17      571.13      390.38    142.32 o
  -1  -1  17      818.02      830.67    342.51 o
   0  -1  17       11.53       34.14     52.08 o
   1  -1  17      420.78      270.75     91.11 o
   2  -1  17      258.86      129.93     77.41 o
   3  -1  17      287.02      315.88     90.82 o
   4  -1  17       11.30      118.20     60.70 o
  -3   0  17       43.40       19.12     34.45 o
  -2   0  17     4252.52     5132.73    319.69 o
  -1   0  17       24.66       57.48     48.42 o
   0   0  17      104.58       65.46     40.89 o
   1   0  17      402.98      722.46    175.48 o
   2   0  17     1047.98     1022.26    258.67 o
   3   0  17      151.16      289.60     92.35 o
   4   0  17       55.83       32.74     99.40 o
   5   0  17       18.31       61.34     39.69 o
  -3   1  17      487.57      286.85     86.75 o
  -2   1  17       27.23       73.40     45.93 o
  -1   1  17     1495.06     1942.12    171.64 o
   0   1  17        1.29       54.06     31.60 o
   1   1  17       65.95       69.89     32.71 o
   2   1  17      391.83      215.59     78.28 o
   3   1  17      436.23      381.81    131.40 o
   4   1  17       18.80       79.49     31.79 o
   5   1  17       64.16       68.00     44.80 o
   6   1  17       52.09      121.08     95.26 o
  -4   2  17       11.27        0.25     49.92 o
  -3   2  17      925.67      723.30    326.29 o
  -2   2  17      275.84      535.83    165.07 o
  -1   2  17      513.04      676.28    219.88 o
   0   2  17      284.68      394.01     95.68 o
   1   2  17      614.78      922.06    247.34 o
   2   2  17      456.60      640.55    211.05 o
   3   2  17       58.87       35.66     26.13 o
   4   2  17     1954.41     2057.75    148.52 o
   5   2  17     1670.59     2253.39    362.91 o
   6   2  17      226.08      196.86     79.91 o
  -4   3  17      657.78      577.61    295.91 o
  -3   3  17      148.99       36.43     32.26 o
  -2   3  17       21.34       52.19     32.02 o
  -1   3  17      183.36      303.43    113.94 o
   0   3  17        4.37       65.68     46.87 o
   1   3  17      374.75      248.09     84.39 o
   2   3  17       87.63       76.12     47.62 o
   3   3  17      282.66      321.56     89.67 o
   4   3  17        2.61       74.33     69.68 o
   5   3  17       22.12       93.59     53.11 o
   6   3  17       73.15       45.89     25.98 o
  -4   4  17      724.26      459.24    213.25 o
  -3   4  17     2479.33     2613.13    203.98 o
  -2   4  17      650.23      777.93    221.04 o
  -1   4  17       43.17       98.76     53.13 o
   0   4  17        0.45       33.09     38.90 o
   1   4  17      640.98      812.24    168.03 o
   2   4  17        9.06       74.90     57.07 o
   3   4  17      162.28      369.88    107.24 o
   4   4  17      112.43       83.65     39.84 o
   5   4  17     1340.58     1690.97    330.11 o
   6   4  17       18.02       53.15     44.66 o
  -3   5  17      607.40      514.59    231.66 o
  -2   5  17      306.70      269.57     87.81 o
  -1   5  17        0.58       12.41     41.97 o
   0   5  17      642.29      834.10    281.08 o
   1   5  17       53.84       75.09     39.41 o
   2   5  17      107.41       84.63     49.64 o
   3   5  17       36.50       53.00     32.94 o
   4   5  17       29.48      137.20     57.81 o
   5   5  17      241.78      177.96    110.46 o
   6   5  17       76.18       44.05     43.86 o
  -3   6  17      695.52      656.19    299.12 o
  -2   6  17      127.14       63.27     24.31 o
  -1   6  17        3.33       81.98     51.14 o
   0   6  17      199.06       74.24     38.27 o
   1   6  17     1939.12     2360.64    171.02 o
   2   6  17       36.15       26.31     36.66 o
   3   6  17      150.45       56.39     63.08 o
   4   6  17      235.08      179.83     89.26 o
   5   6  17       52.83      135.57     81.99 o
  -1   7  17        8.23       63.46     44.29 o
   0   7  17      275.43      277.67     59.22 o
   1   7  17      208.72      231.60     61.86 o
   2   7  17      200.28      166.75     70.60 o
   3   7  17       18.66       46.65     41.85 o
   4   7  17        2.57       37.35     34.69 o
  -1   8  17      109.34      109.47     69.19 o
   0   8  17       34.86       62.71     41.63 o
   1   8  17      988.88      999.46    142.28 o
   2   8  17      146.77      100.69     64.29 o
   3   8  17      254.75      176.51     63.10 o
   0   1  18      199.59      178.48     71.41 o
   1   1  18     1295.50      998.31    244.83 o
   2   1  18      221.92      287.36     82.43 o
   3   1  18      584.43      551.86    205.42 o
  -1   2  18      570.74      455.21    141.32 o
   0   2  18       16.50       73.81     46.15 o
   1   2  18       34.69       81.75     47.62 o
   2   2  18        9.72       70.76     54.71 o
   3   2  18      322.37      579.86    210.20 o
  -1   3  18      426.21      206.83    156.79 o
   0   3  18       16.79       74.52     40.90 o
   1   3  18      819.33      773.15    193.55 o
   2   3  18       98.43       81.45     47.40 o
   3   3  18        4.45       54.82     42.46 o
   4   3  18      383.14      135.99     56.46 o
  -1   4  18     1519.18     1932.71    381.22 o
   0   4  18      254.86      127.64     65.57 o
   1   4  18      482.76      554.70    152.23 o
   2   4  18       45.84       39.43     44.79 o
   3   4  18        5.62       34.60     42.53 o
  -1   5  18        0.36        9.70     52.38 o
   0   5  18      301.53      355.71    122.07 o
   1   5  18      307.59      208.36     68.65 o
   2   5  18       14.22       40.82     38.48 o
   3   5  18      247.42      182.37     98.66 o
   1   6  18      492.29      352.99    145.16 o
   2   6  18        1.99       38.74     38.26 o
 
